# Supplementary material for: Tetra­kis(μ-2-anilinobenzoato)bis­[methano­lcopper(II)](Cu—Cu)
Source: Acta Crystallogr Sect E Struct Rep Online. 2008 Nov 22;64(Pt 12):m1589. doi: 10.1107/S1600536808038063 (PMC2960117; doi:10.1107/S1600536808038063)
Supplement: Supplementary file 1 [file e-64-m1589-sup1.cif]

##############################################################################
###                                                                        ###
###        Electronic paper (Acta Crystallographica Section E)             ###
###                                                                        ###
##############################################################################
#                                                                            #
# This CIF contains the data in a paper accepted for publication in Acta     #
# Crystallographica Section E. It conforms to the requirements of Notes      #
# for Authors for Section E, and has been peer reviewed under the auspices   #
# of the IUCr Commission on Journals.                                        #
#                                                                            #
# Full details of the Crystallographic Information File format               #
# are given in the paper "The Crystallographic Information File (CIF):       #
# a New Standard Archive File for Crystallography" by S. R. Hall, F. H.      #
# Allen and I. D. Brown [Acta Cryst. (1991), A47, 655-685].                  #
#                                                                            #
# The current version of the core CIF dictionary is obtainable from          #
# ftp://ftp.iucr.org/pub/cif_core.dic. The current version number is 2.4.    #
#                                                                            #
# Software is freely available for graphical display of the structure(s) in  #
# this CIF.  For information consult the CIF home page http://www.iucr.org/  #
# cif/home.html                                                              #
#                                                                            #
# This file may be used for bona fide research purposes within the           #
# scientific community so long as proper attribution is given to the journal # 
# article from which it was obtained.                                        #
#                                                                            #
##############################################################################
                                             
data_global
_audit_creation_method     SHELXL-97
_journal_date_recd_electronic     2008-10-27
_journal_date_accepted     2008-11-16
_journal_name_full     'Acta Crystallographica, Section E'
_journal_year     2008
_journal_volume     64
_journal_issue     12
_journal_page_first     m1589
_journal_page_last     m1589
_journal_paper_category     QM
_journal_coeditor_code     DN2398
_publ_contact_author_name     'Dr. Liu, Fu-Chen'
_publ_contact_author_address
;
School of Chemistry and Chemical
Engineering, Tianjin University of Technology,
Tianjin 300191
People's Republic of China
;
_publ_contact_author_email     fuchenliutj@yahoo.com
_publ_contact_author_fax     '?'
_publ_contact_author_phone     '++86-22-24095017'
_publ_section_title
;
Tetrakis(\m-2-anilinobenzoato)bis[methanolcopper(II)](Cu---Cu)
;
loop_
    _publ_author_name
    _publ_author_address
    'Xin, Chun-Wei'
;
School of Chemistry and Chemical Engineering, Tianjin University of Technology,
Tianjin 300191
People's Republic of China
;
    'Liu, Fu-Chen'
;
School of Chemistry and Chemical Engineering, Tianjin University of Technology,
Tianjin 300191
People's Republic of China
;
_chemical_name_systematic     ?
data_I
_chemical_name_common     ?
_chemical_formula_moiety     ' C54 H48 Cu2 N4 O10'
_chemical_formula_sum     ' C54 H48 Cu2 N4 O10'
_chemical_formula_structural     ?
_chemical_formula_analytical     ?
_chemical_formula_iupac     '[Cu2 (C13 H10 N O2)4 (C H4 O)2]'
_chemical_formula_weight     1040.06
_chemical_melting_point     ?
_symmetry_cell_setting     Monoclinic
_symmetry_space_group_name_H-M     'P 21/c'
_symmetry_space_group_name_Hall     '-P 2ybc'
loop_
    _symmetry_equiv_pos_as_xyz
    'x, y, z'
    '-x, y+1/2, -z+1/2'
    '-x, -y, -z'
    'x, -y-1/2, z-1/2'
_cell_length_a     7.2467(14)
_cell_length_b     14.171(3)
_cell_length_c     23.813(5)
_cell_angle_alpha     90.0
_cell_angle_beta     97.11(3)
_cell_angle_gamma     90.0
_cell_volume     2426.6(9)
_cell_formula_units_Z     2
_cell_measurement_reflns_used     19383
_cell_measurement_theta_min     3.0
_cell_measurement_theta_max     27.6
_cell_measurement_temperature     293(2)
_exptl_crystal_description     block
_exptl_crystal_colour     black
_exptl_crystal_size_max     0.22
_exptl_crystal_size_mid     0.20
_exptl_crystal_size_min     0.15
_exptl_crystal_density_diffrn     1.423
_exptl_crystal_density_meas     ?
_exptl_crystal_density_method     'not measured'
_exptl_crystal_F_000     1076
_exptl_absorpt_coefficient_mu     0.941
_exptl_absorpt_correction_type     none
_exptl_absorpt_process_details     ?
_exptl_absorpt_correction_T_min     ?
_exptl_absorpt_correction_T_max     ?
_exptl_special_details
;
;
_diffrn_ambient_temperature     293(2)
_diffrn_radiation_type     MoK\a
_diffrn_radiation_wavelength     0.71073
_diffrn_radiation_source     'fine-focus sealed tube'
_diffrn_radiation_monochromator     graphite
_diffrn_measurement_device_type     'Bruker SMART CCD'
_diffrn_measurement_method     \w
_diffrn_detector_area_resol_mean     ?
_diffrn_reflns_number     23688
_diffrn_reflns_av_R_equivalents     0.0730
_diffrn_reflns_av_sigmaI/netI     0.0684
_diffrn_reflns_theta_min     3.00
_diffrn_reflns_theta_max     27.48
_diffrn_reflns_theta_full     27.48
_diffrn_measured_fraction_theta_max     0.999
_diffrn_measured_fraction_theta_full     0.999
_diffrn_reflns_limit_h_min     -9
_diffrn_reflns_limit_h_max     9
_diffrn_reflns_limit_k_min     -18
_diffrn_reflns_limit_k_max     17
_diffrn_reflns_limit_l_min     -30
_diffrn_reflns_limit_l_max     30
_diffrn_standards_number     0
_diffrn_standards_interval_count     0
_diffrn_standards_interval_time     0
_diffrn_standards_decay_%     0
loop_
    _diffrn_standard_refln_index_h
    _diffrn_standard_refln_index_k
    _diffrn_standard_refln_index_l
    ? ? ?
_refine_special_details
;
Refinement of <i>F</i>^2^ against ALL reflections. The weighted <i>R</i>-factor
<i>wR</i> and goodness of fit <i>S</i> are based on <i>F</i>^2^, conventional
<i>R</i>-factors <i>R</i> are based on <i>F</i>, with <i>F</i> set to zero for
negative <i>F</i>^2^. The threshold expression of <i>F</i>^2^ >
\s(<i>F</i>^2^) is used only for calculating <i>R</i>-factors(gt) <i>etc</i>.
and is not relevant to the choice of reflections for refinement.
<i>R</i>-factors based on <i>F</i>^2^ are statistically about twice as large
as those based on <i>F</i>, and <i>R</i>- factors based on ALL data will be
even larger.
;
_reflns_number_total     5568
_reflns_number_gt     3886
_reflns_threshold_expression     I>2\s(I)
_refine_ls_structure_factor_coef     Fsqd
_refine_ls_matrix_type     full
_refine_ls_R_factor_all     0.0990
_refine_ls_R_factor_gt     0.0587
_refine_ls_wR_factor_gt     0.1023
_refine_ls_wR_factor_ref     0.1148
_refine_ls_goodness_of_fit_ref     1.054
_refine_ls_restrained_S_all     1.054
_refine_ls_number_reflns     5568
_refine_ls_number_parameters     316
_refine_ls_number_restraints     0
_refine_ls_hydrogen_treatment     constr
_refine_ls_weighting_scheme     calc
_refine_ls_weighting_details
         'calc w=1/[\s^2^(Fo^2^)+(0.0338P)^2^+2.4261P] where P=(Fo^2^+2Fc^2^)/3'
_atom_sites_solution_hydrogens     geom
_atom_sites_solution_primary     direct
_atom_sites_solution_secondary     difmap
_refine_ls_shift/su_max     0.001
_refine_ls_shift/su_mean     0.000
_refine_diff_density_max     0.410
_refine_diff_density_min     -0.349
_refine_ls_extinction_method     none
_refine_ls_extinction_coef     ?
loop_
    _atom_type_symbol
    _atom_type_description
    _atom_type_scat_dispersion_real
    _atom_type_scat_dispersion_imag
    _atom_type_scat_source
    C C 0.0033 0.0016
; 'International Tables Vol C Tables 4.2.6.8 and 6.1.1.4
;
    H H 0.0000 0.0000
; International Tables Vol C Tables 4.2.6.8 and 6.1.1.4
;
    N N 0.0061 0.0033
; International Tables Vol C Tables 4.2.6.8 and 6.1.1.4
;
    O O 0.0106 0.0060
; International Tables Vol C Tables 4.2.6.8 and 6.1.1.4
;
    Cu Cu 0.3201 1.2651
; International Tables Vol C Tables 4.2.6.8 and 6.1.1.4
;
_computing_data_collection     'SMART (Bruker, 1998)'
_computing_cell_refinement     'SAINT-Plus (Bruker, 1998)'
_computing_data_reduction     'SAINT-Plus (Bruker, 1998)'
_computing_structure_solution     'SHELXS97 (Sheldrick, 2008)'
_computing_structure_refinement     'SHELXL97 (Sheldrick, 2008)'
_computing_molecular_graphics
   'ORTEPIII (Burnett & Johnson, 1996) and ORTEP-3 for Windows (Farrugia, 1997)'
_computing_publication_material     'SHELXL97 (Sheldrick, 2008)'
loop_
    _atom_site_type_symbol
    _atom_site_label
    _atom_site_fract_x
    _atom_site_fract_y
    _atom_site_fract_z
    _atom_site_U_iso_or_equiv
    _atom_site_adp_type
    _atom_site_calc_flag
    _atom_site_refinement_flags
    _atom_site_occupancy
    _atom_site_disorder_assembly
    _atom_site_disorder_group
    Cu Cu1 1.13786(5) 0.05253(3) 0.990416(16) 0.02737(12) Uani d . 1 . .
    N N1 0.9279(4) 0.2080(2) 0.83101(12) 0.0481(8) Uani d . 1 . .
    H H1 0.9928 0.1944 0.8612 0.058 Uiso d R 1 . .
    N N2 1.0262(4) 0.3315(2) 1.06884(14) 0.0492(8) Uani d . 1 . .
    H H2 1.0768 0.2917 1.0500 0.059 Uiso d R 1 . .
    O O1 0.7459(3) 0.00204(19) 0.93852(11) 0.0549(7) Uani d . 1 . .
    O O2 0.9804(3) 0.09287(18) 0.92135(9) 0.0424(6) Uani d . 1 . .
    O O3 1.0252(3) 0.15225(16) 1.03190(10) 0.0436(6) Uani d . 1 . .
    O O4 0.7885(3) 0.06096(16) 1.04750(12) 0.0532(7) Uani d . 1 . .
    O O5 1.3926(3) 0.12326(16) 0.97707(10) 0.0460(6) Uani d . 1 . .
    H H5A 1.4998 0.0999 0.9789 0.055 Uiso d R 1 . .
    C C1 0.8163(4) 0.0628(2) 0.90930(13) 0.0319(7) Uani d . 1 . .
    C C2 0.6955(4) 0.0996(2) 0.85929(13) 0.0311(7) Uani d . 1 . .
    C C3 0.5154(5) 0.0638(2) 0.84879(14) 0.0404(8) Uani d . 1 . .
    H H3 0.4795 0.0165 0.8723 0.049 Uiso calc R 1 . .
    C C4 0.3890(5) 0.0955(3) 0.80525(16) 0.0502(10) Uani d . 1 . .
    H H4 0.2712 0.0688 0.7983 0.060 Uiso calc R 1 . .
    C C5 0.4416(5) 0.1681(3) 0.77200(16) 0.0536(11) Uani d . 1 . .
    H H5 0.3564 0.1922 0.7432 0.064 Uiso calc R 1 . .
    C C6 0.6177(5) 0.2053(3) 0.78080(15) 0.0473(10) Uani d . 1 . .
    H H6 0.6491 0.2544 0.7578 0.057 Uiso calc R 1 . .
    C C7 0.7506(4) 0.1714(2) 0.82325(14) 0.0354(8) Uani d . 1 . .
    C C8 1.0119(5) 0.2737(2) 0.79817(15) 0.0391(8) Uani d . 1 . .
    C C9 1.1365(5) 0.3380(3) 0.82540(16) 0.0464(9) Uani d . 1 . .
    H H9 1.1578 0.3381 0.8647 0.056 Uiso calc R 1 . .
    C C10 1.2290(6) 0.4012(3) 0.7956(2) 0.0625(12) Uani d . 1 . .
    H H10 1.3126 0.4435 0.8147 0.075 Uiso calc R 1 . .
    C C11 1.1986(7) 0.4023(4) 0.7379(2) 0.0776(15) Uani d . 1 . .
    H H11 1.2604 0.4456 0.7175 0.093 Uiso calc R 1 . .
    C C12 1.0764(6) 0.3393(4) 0.71023(19) 0.0752(15) Uani d . 1 . .
    H H12 1.0554 0.3403 0.6709 0.090 Uiso calc R 1 . .
    C C13 0.9836(5) 0.2743(3) 0.73948(16) 0.0544(11) Uani d . 1 . .
    H H13 0.9027 0.2312 0.7200 0.065 Uiso calc R 1 . .
    C C14 0.8729(4) 0.1384(2) 1.05159(13) 0.0323(7) Uani d . 1 . .
    C C15 0.7840(4) 0.2162(2) 1.07961(13) 0.0308(7) Uani d . 1 . .
    C C16 0.6150(5) 0.1969(3) 1.10022(14) 0.0395(8) Uani d . 1 . .
    H H16 0.5680 0.1358 1.0971 0.047 Uiso calc R 1 . .
    C C17 0.5161(5) 0.2646(3) 1.12476(16) 0.0454(9) Uani d . 1 . .
    H H17 0.4044 0.2499 1.1382 0.055 Uiso calc R 1 . .
    C C18 0.5858(5) 0.3544(3) 1.12903(16) 0.0485(10) Uani d . 1 . .
    H H18 0.5195 0.4013 1.1451 0.058 Uiso calc R 1 . .
    C C19 0.7510(5) 0.3763(2) 1.11009(16) 0.0441(9) Uani d . 1 . .
    H H19 0.7934 0.4383 1.1130 0.053 Uiso calc R 1 . .
    C C20 0.8583(4) 0.3083(2) 1.08640(14) 0.0353(8) Uani d . 1 . .
    C C21 1.1236(5) 0.4172(2) 1.08019(18) 0.0446(9) Uani d . 1 . .
    C C22 1.2051(5) 0.4608(3) 1.03751(19) 0.0583(11) Uani d . 1 . .
    H H22 1.1940 0.4345 1.0015 0.070 Uiso calc R 1 . .
    C C23 1.3035(6) 0.5441(3) 1.0488(2) 0.0743(14) Uani d . 1 . .
    H H23 1.3570 0.5738 1.0200 0.089 Uiso calc R 1 . .
    C C24 1.3229(6) 0.5830(3) 1.1018(3) 0.0756(15) Uani d . 1 . .
    H H24 1.3891 0.6388 1.1089 0.091 Uiso calc R 1 . .
    C C25 1.2444(6) 0.5391(3) 1.1442(2) 0.0630(12) Uani d . 1 . .
    H H25 1.2570 0.5656 1.1802 0.076 Uiso calc R 1 . .
    C C26 1.1472(5) 0.4564(3) 1.13402(18) 0.0520(10) Uani d . 1 . .
    H H26 1.0968 0.4264 1.1634 0.062 Uiso calc R 1 . .
    C C27 1.4132(6) 0.2166(3) 0.95906(19) 0.0658(12) Uani d . 1 . .
    H H27A 1.5422 0.2292 0.9568 0.099 Uiso calc R 1 . .
    H H27B 1.3682 0.2592 0.9856 0.099 Uiso calc R 1 . .
    H H27C 1.3433 0.2252 0.9225 0.099 Uiso calc R 1 . .
loop_
    _atom_site_aniso_label
    _atom_site_aniso_U_11
    _atom_site_aniso_U_22
    _atom_site_aniso_U_33
    _atom_site_aniso_U_12
    _atom_site_aniso_U_13
    _atom_site_aniso_U_23
    Cu1 0.0269(2) 0.0242(2) 0.0313(2) -0.00364(18) 0.00475(14) 0.00085(17)
    N1 0.0402(18) 0.061(2) 0.0409(18) -0.0093(16) -0.0023(14) 0.0202(15)
    N2 0.0371(17) 0.0344(17) 0.080(2) -0.0060(14) 0.0218(16) -0.0171(16)
    O1 0.0446(15) 0.0644(18) 0.0516(16) -0.0184(14) -0.0104(12) 0.0285(14)
    O2 0.0358(14) 0.0535(15) 0.0366(14) -0.0067(12) -0.0015(11) 0.0123(12)
    O3 0.0407(14) 0.0362(14) 0.0571(16) -0.0074(12) 0.0189(12) -0.0157(12)
    O4 0.0511(16) 0.0295(14) 0.085(2) -0.0092(13) 0.0326(14) -0.0149(13)
    O5 0.0321(13) 0.0390(14) 0.0679(18) -0.0078(11) 0.0098(12) 0.0084(13)
    C1 0.0351(19) 0.0304(18) 0.0307(17) 0.0024(16) 0.0060(14) -0.0032(15)
    C2 0.0326(18) 0.0308(18) 0.0304(17) 0.0025(15) 0.0059(14) -0.0027(14)
    C3 0.038(2) 0.042(2) 0.041(2) -0.0035(17) 0.0059(16) 0.0038(17)
    C4 0.032(2) 0.068(3) 0.049(2) -0.0077(19) -0.0012(17) 0.006(2)
    C5 0.037(2) 0.077(3) 0.045(2) 0.009(2) -0.0025(17) 0.017(2)
    C6 0.041(2) 0.056(2) 0.045(2) 0.0051(19) 0.0051(17) 0.0188(18)
    C7 0.0319(19) 0.040(2) 0.0345(19) 0.0012(16) 0.0052(14) 0.0004(15)
    C8 0.0348(19) 0.040(2) 0.042(2) 0.0010(17) 0.0046(16) 0.0095(16)
    C9 0.046(2) 0.047(2) 0.045(2) -0.0055(19) 0.0005(17) -0.0036(18)
    C10 0.053(3) 0.046(3) 0.088(4) -0.013(2) 0.006(2) 0.003(2)
    C11 0.064(3) 0.083(4) 0.085(4) -0.021(3) 0.006(3) 0.044(3)
    C12 0.055(3) 0.120(4) 0.048(3) -0.018(3) 0.000(2) 0.035(3)
    C13 0.042(2) 0.074(3) 0.046(2) -0.017(2) 0.0003(18) 0.010(2)
    C14 0.0312(18) 0.0302(19) 0.0347(19) -0.0006(15) 0.0004(14) -0.0009(14)
    C15 0.0272(17) 0.0312(18) 0.0335(18) 0.0007(14) 0.0014(14) -0.0026(14)
    C16 0.039(2) 0.035(2) 0.045(2) -0.0044(16) 0.0083(16) -0.0021(16)
    C17 0.035(2) 0.045(2) 0.060(2) -0.0055(18) 0.0168(18) -0.0112(19)
    C18 0.033(2) 0.047(2) 0.066(3) 0.0111(18) 0.0081(18) -0.014(2)
    C19 0.035(2) 0.0287(19) 0.068(3) 0.0007(16) 0.0032(18) -0.0070(17)
    C20 0.0268(18) 0.0327(19) 0.046(2) 0.0006(15) 0.0031(15) -0.0048(16)
    C21 0.0280(19) 0.0310(19) 0.075(3) -0.0015(16) 0.0094(18) -0.0045(18)
    C22 0.047(2) 0.052(3) 0.074(3) -0.005(2) 0.003(2) 0.006(2)
    C23 0.058(3) 0.056(3) 0.107(4) -0.018(2) 0.003(3) 0.027(3)
    C24 0.057(3) 0.037(2) 0.128(5) -0.011(2) -0.007(3) -0.003(3)
    C25 0.043(2) 0.048(3) 0.096(4) 0.000(2) 0.001(2) -0.023(2)
    C26 0.037(2) 0.044(2) 0.077(3) -0.0041(19) 0.0122(19) -0.012(2)
    C27 0.074(3) 0.046(2) 0.077(3) -0.016(2) 0.007(2) 0.014(2)
_geom_special_details
;
 All esds (except the esd in the dihedral angle between two l.s. planes)
 are estimated using the full covariance matrix.  The cell esds are taken
 into account individually in the estimation of esds in distances, angles
 and torsion angles; correlations between esds in cell parameters are only
 used when they are defined by crystal symmetry.  An approximate (isotropic)
 treatment of cell esds is used for estimating esds involving l.s. planes.
;
loop_
    _geom_bond_atom_site_label_1
    _geom_bond_atom_site_label_2
    _geom_bond_site_symmetry_2
    _geom_bond_distance
    _geom_bond_publ_flag
    Cu1 O4 3_757 1.951(2) ?
    Cu1 O1 3_757 1.954(2) ?
    Cu1 O3 . 1.959(2) ?
    Cu1 O2 . 1.967(2) ?
    Cu1 O5 . 2.159(2) ?
    Cu1 Cu1 3_757 2.5774(10) ?
    N1 C7 . 1.377(4) ?
    N1 C8 . 1.402(4) ?
    N1 H1 . 0.8314 ?
    N2 C20 . 1.375(4) ?
    N2 C21 . 1.413(4) ?
    N2 H2 . 0.8323 ?
    O1 C1 . 1.254(4) ?
    O1 Cu1 3_757 1.954(2) ?
    O2 C1 . 1.263(4) ?
    O3 C14 . 1.266(4) ?
    O4 C14 . 1.255(4) ?
    O4 Cu1 3_757 1.951(2) ?
    O5 C27 . 1.404(4) ?
    O5 H5A . 0.8409 ?
    C1 C2 . 1.483(4) ?
    C2 C3 . 1.394(5) ?
    C2 C7 . 1.420(4) ?
    C3 C4 . 1.371(5) ?
    C3 H3 . 0.9300 ?
    C4 C5 . 1.380(5) ?
    C4 H4 . 0.9300 ?
    C5 C6 . 1.373(5) ?
    C5 H5 . 0.9300 ?
    C6 C7 . 1.392(5) ?
    C6 H6 . 0.9300 ?
    C8 C9 . 1.386(5) ?
    C8 C13 . 1.387(5) ?
    C9 C10 . 1.369(5) ?
    C9 H9 . 0.9300 ?
    C10 C11 . 1.365(6) ?
    C10 H10 . 0.9300 ?
    C11 C12 . 1.367(6) ?
    C11 H11 . 0.9300 ?
    C12 C13 . 1.379(5) ?
    C12 H12 . 0.9300 ?
    C13 H13 . 0.9300 ?
    C14 C15 . 1.477(4) ?
    C15 C16 . 1.402(4) ?
    C15 C20 . 1.413(4) ?
    C16 C17 . 1.371(5) ?
    C16 H16 . 0.9300 ?
    C17 C18 . 1.368(5) ?
    C17 H17 . 0.9300 ?
    C18 C19 . 1.366(5) ?
    C18 H18 . 0.9300 ?
    C19 C20 . 1.400(5) ?
    C19 H19 . 0.9300 ?
    C21 C22 . 1.383(5) ?
    C21 C26 . 1.388(5) ?
    C22 C23 . 1.387(6) ?
    C22 H22 . 0.9300 ?
    C23 C24 . 1.368(7) ?
    C23 H23 . 0.9300 ?
    C24 C25 . 1.369(6) ?
    C24 H24 . 0.9300 ?
    C25 C26 . 1.374(5) ?
    C25 H25 . 0.9300 ?
    C26 H26 . 0.9300 ?
    C27 H27A . 0.9600 ?
    C27 H27B . 0.9600 ?
    C27 H27C . 0.9600 ?
loop_
    _geom_angle_atom_site_label_1
    _geom_angle_atom_site_label_2
    _geom_angle_atom_site_label_3
    _geom_angle_site_symmetry_1
    _geom_angle_site_symmetry_3
    _geom_angle
    _geom_angle_publ_flag
    O4 Cu1 O1 3_757 3_757 87.77(12) ?
    O4 Cu1 O3 3_757 . 169.37(10) ?
    O1 Cu1 O3 3_757 . 90.61(12) ?
    O4 Cu1 O2 3_757 . 90.93(12) ?
    O1 Cu1 O2 3_757 . 169.23(10) ?
    O3 Cu1 O2 . . 88.69(11) ?
    O4 Cu1 O5 3_757 . 91.53(10) ?
    O1 Cu1 O5 3_757 . 91.52(10) ?
    O3 Cu1 O5 . . 99.02(10) ?
    O2 Cu1 O5 . . 99.21(10) ?
    O4 Cu1 Cu1 3_757 3_757 82.43(8) ?
    O1 Cu1 Cu1 3_757 3_757 83.02(8) ?
    O3 Cu1 Cu1 . 3_757 86.94(7) ?
    O2 Cu1 Cu1 . 3_757 86.21(7) ?
    O5 Cu1 Cu1 . 3_757 171.98(7) ?
    C7 N1 C8 . . 129.6(3) ?
    C7 N1 H1 . . 116.6 ?
    C8 N1 H1 . . 113.4 ?
    C20 N2 C21 . . 125.9(3) ?
    C20 N2 H2 . . 117.8 ?
    C21 N2 H2 . . 116.2 ?
    C1 O1 Cu1 . 3_757 126.2(2) ?
    C1 O2 Cu1 . . 121.6(2) ?
    C14 O3 Cu1 . . 120.8(2) ?
    C14 O4 Cu1 . 3_757 126.8(2) ?
    C27 O5 Cu1 . . 127.4(2) ?
    C27 O5 H5A . . 104.8 ?
    Cu1 O5 H5A . . 127.6 ?
    O1 C1 O2 . . 122.8(3) ?
    O1 C1 C2 . . 116.5(3) ?
    O2 C1 C2 . . 120.6(3) ?
    C3 C2 C7 . . 118.6(3) ?
    C3 C2 C1 . . 117.6(3) ?
    C7 C2 C1 . . 123.7(3) ?
    C4 C3 C2 . . 122.6(3) ?
    C4 C3 H3 . . 118.7 ?
    C2 C3 H3 . . 118.7 ?
    C3 C4 C5 . . 118.2(3) ?
    C3 C4 H4 . . 120.9 ?
    C5 C4 H4 . . 120.9 ?
    C6 C5 C4 . . 121.1(3) ?
    C6 C5 H5 . . 119.5 ?
    C4 C5 H5 . . 119.5 ?
    C5 C6 C7 . . 121.6(4) ?
    C5 C6 H6 . . 119.2 ?
    C7 C6 H6 . . 119.2 ?
    N1 C7 C6 . . 121.1(3) ?
    N1 C7 C2 . . 121.1(3) ?
    C6 C7 C2 . . 117.7(3) ?
    C9 C8 C13 . . 118.2(3) ?
    C9 C8 N1 . . 118.5(3) ?
    C13 C8 N1 . . 123.1(3) ?
    C10 C9 C8 . . 121.4(4) ?
    C10 C9 H9 . . 119.3 ?
    C8 C9 H9 . . 119.3 ?
    C11 C10 C9 . . 120.1(4) ?
    C11 C10 H10 . . 120.0 ?
    C9 C10 H10 . . 120.0 ?
    C10 C11 C12 . . 119.4(4) ?
    C10 C11 H11 . . 120.3 ?
    C12 C11 H11 . . 120.3 ?
    C11 C12 C13 . . 121.3(4) ?
    C11 C12 H12 . . 119.3 ?
    C13 C12 H12 . . 119.3 ?
    C12 C13 C8 . . 119.6(4) ?
    C12 C13 H13 . . 120.2 ?
    C8 C13 H13 . . 120.2 ?
    O4 C14 O3 . . 123.1(3) ?
    O4 C14 C15 . . 116.9(3) ?
    O3 C14 C15 . . 120.0(3) ?
    C16 C15 C20 . . 118.5(3) ?
    C16 C15 C14 . . 117.5(3) ?
    C20 C15 C14 . . 124.0(3) ?
    C17 C16 C15 . . 122.6(3) ?
    C17 C16 H16 . . 118.7 ?
    C15 C16 H16 . . 118.7 ?
    C18 C17 C16 . . 118.4(3) ?
    C18 C17 H17 . . 120.8 ?
    C16 C17 H17 . . 120.8 ?
    C19 C18 C17 . . 121.2(3) ?
    C19 C18 H18 . . 119.4 ?
    C17 C18 H18 . . 119.4 ?
    C18 C19 C20 . . 122.0(3) ?
    C18 C19 H19 . . 119.0 ?
    C20 C19 H19 . . 119.0 ?
    N2 C20 C19 . . 121.0(3) ?
    N2 C20 C15 . . 121.7(3) ?
    C19 C20 C15 . . 117.3(3) ?
    C22 C21 C26 . . 119.0(4) ?
    C22 C21 N2 . . 119.5(4) ?
    C26 C21 N2 . . 121.5(4) ?
    C21 C22 C23 . . 119.6(4) ?
    C21 C22 H22 . . 120.2 ?
    C23 C22 H22 . . 120.2 ?
    C24 C23 C22 . . 120.9(5) ?
    C24 C23 H23 . . 119.6 ?
    C22 C23 H23 . . 119.6 ?
    C23 C24 C25 . . 119.6(4) ?
    C23 C24 H24 . . 120.2 ?
    C25 C24 H24 . . 120.2 ?
    C24 C25 C26 . . 120.5(5) ?
    C24 C25 H25 . . 119.7 ?
    C26 C25 H25 . . 119.7 ?
    C25 C26 C21 . . 120.4(4) ?
    C25 C26 H26 . . 119.8 ?
    C21 C26 H26 . . 119.8 ?
    O5 C27 H27A . . 109.5 ?
    O5 C27 H27B . . 109.5 ?
    H27A C27 H27B . . 109.5 ?
    O5 C27 H27C . . 109.5 ?
    H27A C27 H27C . . 109.5 ?
    H27B C27 H27C . . 109.5 ?
loop_
    _geom_hbond_atom_site_label_D
    _geom_hbond_atom_site_label_H
    _geom_hbond_atom_site_label_A
    _geom_hbond_site_symmetry_A
    _geom_hbond_distance_DH
    _geom_hbond_distance_HA
    _geom_hbond_distance_DA
    _geom_hbond_angle_DHA
    N1 H1 O2 . 0.83 2.04 2.690(4) 134.5
    N2 H2 O3 . 0.83 2.05 2.688(4) 133.3
    O5 H5A O1 1_655 0.84 2.54 3.306(4) 152.0
    O5 H5A O4 1_655 0.84 2.55 3.260(4) 142.9
