# Supplementary material for: Tetra­kis(μ-2-anilinobenzoato)bis­[methano­lcopper(II)](Cu—Cu)
Source: Acta Crystallogr Sect E Struct Rep Online. 2008 Nov 22;64(Pt 12):m1589. doi: 10.1107/S1600536808038063 (PMC2960117; doi:10.1107/S1600536808038063)
Supplement: Supplementary file 2 [file e-64-m1589-Isup2.hkl]

# 
# h,k,l, Fc-squared, Fo-squared, sigma(Fo-squared) and status flag 
# 
data_I
_shelx_title ' 1 in P2(1)/c' 
_shelx_refln_list_code          4 
_shelx_F_calc_maximum      199.22 
_exptl_crystal_F_000      1076.00 
_reflns_d_resolution_high  0.7700 
 
loop_ 
 _symmetry_equiv_pos_as_xyz 
 'x, y, z' 
 '-x, y+1/2, -z+1/2' 
 '-x, -y, -z' 
 'x, -y-1/2, z-1/2' 
 
_cell_length_a     7.2467 
_cell_length_b    14.1714 
_cell_length_c    23.8126 
_cell_angle_alpha  90.000 
_cell_angle_beta   97.114 
_cell_angle_gamma  90.000 
 
_shelx_F_squared_multiplier     1.000 
 
loop_ 
 _refln_index_h 
 _refln_index_k 
 _refln_index_l 
 _refln_F_squared_calc 
 _refln_F_squared_meas 
 _refln_F_squared_sigma 
 _refln_observed_status 
   2   0   0      892.44      955.61     22.59 o 
   3   0   0     4359.64     4518.33     84.75 o 
   4   0   0      982.06      813.44     34.64 o 
   5   0   0     1013.40     1013.35     45.11 o 
   6   0   0      261.17      324.61     42.27 o 
   7   0   0     1891.57     1967.77    102.08 o 
   8   0   0     2002.28     1836.59    133.83 o 
   9   0   0        5.21      -71.83     75.51 o 
   1   1   0     1683.42     1590.39     27.15 o 
   2   1   0     1812.32     1861.47     23.39 o 
   3   1   0     3061.94     3385.11     47.34 o 
   4   1   0       76.54       85.80     10.08 o 
   5   1   0      390.40      300.48     18.67 o 
   6   1   0       63.46       69.59     20.82 o 
   7   1   0        4.37       30.26     25.93 o 
   8   1   0      124.41      118.27     33.44 o 
   9   1   0       20.82      104.05     54.92 o 
   1   2   0     1295.67     1223.36     15.77 o 
   2   2   0    28777.57    29616.44    232.48 o 
   3   2   0    10223.91    10802.49    114.08 o 
   4   2   0      818.45      775.41     22.45 o 
   5   2   0      868.85      846.99     28.71 o 
   6   2   0      364.93      382.52     28.52 o 
   7   2   0      548.75      547.87     42.27 o 
   8   2   0      102.22      128.02     59.20 o 
   9   2   0        0.10       51.90     45.56 o 
   1   3   0     5039.18     5256.68    100.03 o 
   2   3   0    13566.31    13913.62    141.67 o 
   3   3   0     6890.54     7471.95    103.21 o 
   4   3   0     1619.22     1719.25     32.66 o 
   5   3   0     3088.60     3150.56     59.68 o 
   6   3   0      341.61      356.54     28.89 o 
   7   3   0      556.66      580.20     49.52 o 
   8   3   0      107.30      225.29     70.80 o 
   9   3   0      368.10      384.67     79.42 o 
   0   4   0     1964.19     1930.58     51.97 o 
   1   4   0        1.01       15.13      7.57 o 
   2   4   0      308.93      336.14     20.03 o 
   3   4   0     1260.14     1461.25     38.55 o 
   4   4   0       60.53      111.13     21.59 o 
   5   4   0      150.70      151.72     18.68 o 
   6   4   0      207.97      248.72     25.86 o 
   7   4   0       12.30       33.01     33.78 o 
   8   4   0        4.74       21.87     42.11 o 
   9   4   0        0.03      -10.24     73.28 o 
   1   5   0     1388.27     1414.79     28.77 o 
   2   5   0     6839.99     6897.27     83.37 o 
   3   5   0     1052.47     1038.18     34.61 o 
   4   5   0     1161.06     1063.23     43.81 o 
   5   5   0     4383.00     4337.86     93.71 o 
   6   5   0     2458.06     2522.16     75.07 o 
   7   5   0      666.59      633.26     69.60 o 
   8   5   0      366.26      318.12     75.66 o 
   0   6   0     4846.54     5368.08    126.11 o 
   1   6   0       11.75       48.20      6.61 o 
   2   6   0      407.27      388.70     19.86 o 
   3   6   0      798.76      834.86     24.71 o 
   4   6   0      181.97      147.68     15.55 o 
   5   6   0       29.23       43.72     27.38 o 
   6   6   0      675.77      794.80     74.78 o 
   7   6   0        2.75       59.63     64.27 o 
   8   6   0       36.36      115.39     50.00 o 
   1   7   0      295.45      299.53     28.81 o 
   2   7   0     5859.57     5918.98     72.96 o 
   3   7   0     1164.68      995.06     54.31 o 
   4   7   0       19.12       31.45     20.54 o 
   5   7   0      629.86      631.24     47.27 o 
   6   7   0     1153.57     1151.25     78.23 o 
   7   7   0      289.36      311.53     63.71 o 
   8   7   0      104.35      106.67     60.97 o 
   0   8   0    10522.85    11472.30    216.46 o 
   1   8   0     3862.56     3999.37     64.95 o 
   2   8   0      442.13      430.47     15.32 o 
   3   8   0     4374.84     4383.39    111.01 o 
   4   8   0     2343.77     2532.28     90.37 o 
   5   8   0      161.09      179.29     30.39 o 
   6   8   0      597.22      478.91     59.57 o 
   7   8   0      366.31      352.58     59.47 o 
   8   8   0       82.21       32.74     56.88 o 
   1   9   0      448.82      484.38     21.19 o 
   2   9   0       68.31       75.05     12.54 o 
   3   9   0      143.67      188.55     29.13 o 
   4   9   0       25.50       28.25     21.63 o 
   5   9   0      148.00      166.48     37.24 o 
   6   9   0      162.42      175.85     48.03 o 
   7   9   0      113.56      233.87     92.91 o 
   8   9   0       60.54      106.97     60.81 o 
   0  10   0     3608.68     3865.35    108.53 o 
   1  10   0     2302.58     2237.53     52.07 o 
   2  10   0        0.39       14.47     15.45 o 
   3  10   0     3563.37     3499.31    110.34 o 
   4  10   0      889.00      995.88     65.32 o 
   5  10   0      167.64      160.66     32.76 o 
   6  10   0      511.24      494.75     71.97 o 
   7  10   0      622.51      667.22    108.82 o 
   1  11   0      395.50      416.97     27.56 o 
   2  11   0     1212.63     1077.89     68.26 o 
   3  11   0      634.31      713.97     66.03 o 
   4  11   0      322.45      345.72     54.61 o 
   5  11   0      153.62      266.59     49.44 o 
   6  11   0      163.94       77.02     40.13 o 
   7  11   0       20.97      134.03     89.58 o 
   0  12   0     1182.39     1191.55     62.06 o 
   1  12   0       52.89       91.46     25.69 o 
   2  12   0      354.56      284.70     29.90 o 
   3  12   0      863.84      848.20     64.19 o 
   4  12   0     1103.46     1093.85     68.81 o 
   5  12   0        8.51      -25.28     38.52 o 
   6  12   0        0.98       84.17     96.46 o 
   7  12   0       43.44      199.56    179.09 o 
   1  13   0       51.63       27.94     15.36 o 
   2  13   0      286.23      309.70     42.16 o 
   3  13   0      197.10      198.37     44.22 o 
   4  13   0       62.26       39.49     47.23 o 
   5  13   0      518.95      400.00     83.83 o 
   6  13   0      656.51      658.21    201.52 o 
   0  14   0       55.06       30.26     23.52 o 
   1  14   0        1.22      -18.08     18.08 o 
   2  14   0      102.85      137.80     47.32 o 
   3  14   0        0.11       16.36     28.59 o 
   4  14   0        8.80       19.34     45.24 o 
   5  14   0       10.29        9.91     69.50 o 
   6  14   0       13.61       77.69    108.48 o 
   1  15   0      373.60      340.94     43.72 o 
   2  15   0      424.65      372.94     55.96 o 
   3  15   0      243.63      312.64     60.23 o 
   4  15   0       40.93        9.20     44.45 o 
   5  15   0      419.35      497.43     97.86 o 
   0  16   0       49.62      138.25     82.01 o 
   1  16   0        0.96      -19.85     38.26 o 
   2  16   0       77.86        3.14     86.91 o 
   3  16   0      457.83      557.54     76.38 o 
   4  16   0      219.79      183.40     77.11 o 
   1  17   0      340.67      320.58     60.03 o 
   2  17   0      335.62      416.60     75.76 o 
   3  17   0      150.86      153.46     78.79 o 
   0  18   0      618.56      541.07    157.39 o 
   1  18   0      204.85      321.45    129.08 o 
  -9   1   1       26.88      142.02     67.86 o 
  -8   1   1      389.88      440.44     62.60 o 
  -7   1   1     1006.46     1081.15     79.54 o 
  -6   1   1      496.84      524.69     28.04 o 
  -5   1   1      523.48      554.20     24.74 o 
  -4   1   1     1341.30     1179.91     29.20 o 
  -3   1   1     6425.26     6343.20    108.98 o 
  -2   1   1     2089.53     2143.66     25.89 o 
  -1   1   1     6353.38     6266.63     66.77 o 
   1   1   1     1414.17     1468.45     16.95 o 
   2   1   1        1.25        0.50      2.65 o 
   3   1   1     1082.86      896.45     21.69 o 
   4   1   1     2155.30     2090.03     41.44 o 
   5   1   1      262.74      298.60     24.58 o 
   6   1   1      127.41      159.01     18.21 o 
   7   1   1      502.06      512.55     32.36 o 
   8   1   1      548.98      648.47     61.63 o 
   9   1   1        2.75       29.51     57.59 o 
  -9   2   1       12.79      -46.53     46.53 o 
  -8   2   1      357.22      340.53     50.54 o 
  -7   2   1       11.26       46.86     28.59 o 
  -6   2   1      692.75      748.29     31.18 o 
  -5   2   1      714.02      648.02     30.29 o 
  -4   2   1      207.94      199.45     13.21 o 
  -3   2   1     2380.85     2486.78     37.07 o 
  -2   2   1       14.82       18.96      6.91 o 
  -1   2   1     2088.86     2146.93     17.83 o 
   0   2   1     4035.68     4179.33     79.30 o 
   1   2   1     7407.96     7960.42    157.64 o 
   2   2   1     6166.45     6532.29     64.14 o 
   3   2   1     1390.11     1488.39     25.65 o 
   4   2   1        5.52       27.88      8.26 o 
   5   2   1      788.09      721.47     24.94 o 
   6   2   1      289.07      343.64     30.68 o 
   7   2   1      544.49      511.63     39.40 o 
   8   2   1      122.39      189.68     41.30 o 
   9   2   1      191.31      214.21     58.97 o 
  -9   3   1       10.67       70.94     50.13 o 
  -8   3   1       70.73      157.64     91.20 o 
  -7   3   1      950.34      917.59     49.92 o 
  -6   3   1      279.15      306.94     28.54 o 
  -5   3   1      438.31      472.49     25.21 o 
  -4   3   1      639.87      625.70     24.11 o 
  -3   3   1     4132.04     4263.99     49.20 o 
  -2   3   1     5951.12     6261.40     79.53 o 
  -1   3   1      817.94      967.08     19.92 o 
   0   3   1        9.68       17.17      4.35 o 
   1   3   1    12341.60    12539.02     92.70 o 
   2   3   1      798.48      800.51     19.95 o 
   3   3   1     4144.71     4529.77     62.73 o 
   4   3   1       32.75       10.35      7.57 o 
   5   3   1      363.78      321.79     22.13 o 
   6   3   1      149.62      208.61     24.96 o 
   7   3   1      194.43      223.08     34.77 o 
   8   3   1      186.88      266.42     75.24 o 
   9   3   1        5.63       68.08     60.86 o 
  -9   4   1      263.91      179.98     67.18 o 
  -8   4   1      345.31      356.12     94.92 o 
  -7   4   1       86.55       94.01     30.57 o 
  -6   4   1      162.60      205.35     25.44 o 
  -5   4   1     2098.49     2202.77     60.45 o 
  -4   4   1       11.90       14.69      6.40 o 
  -3   4   1      611.52      519.78     18.75 o 
  -2   4   1     5411.21     5265.40     67.09 o 
  -1   4   1     8814.62     8916.18    139.39 o 
   0   4   1        2.35       60.72     18.42 o 
   1   4   1      111.38       79.90      3.59 o 
   2   4   1       20.45       24.78      5.35 o 
   3   4   1     1807.91     1851.30     53.01 o 
   4   4   1      620.01      633.98     23.87 o 
   5   4   1     1537.26     1515.80     47.97 o 
   6   4   1     2511.46     2468.54     75.40 o 
   7   4   1      531.46      434.86     62.75 o 
   8   4   1       41.90       39.67     41.90 o 
   9   4   1      363.93      528.65    118.94 o 
  -9   5   1       21.70      132.51    141.21 o 
  -8   5   1        1.74      -39.57     52.36 o 
  -7   5   1      483.37      406.52     46.45 o 
  -6   5   1      726.11      737.60     40.04 o 
  -5   5   1      252.34      242.89     40.94 o 
  -4   5   1      464.32      448.11     27.76 o 
  -3   5   1     1109.59     1053.02     33.71 o 
  -2   5   1     1107.18     1191.25     18.33 o 
  -1   5   1     1296.33     1432.12     23.05 o 
   0   5   1       60.16       81.66     11.68 o 
   1   5   1      763.15      832.81     15.25 o 
   2   5   1     1951.45     2203.44     51.87 o 
   3   5   1      723.18      893.74     34.45 o 
   4   5   1       14.34       20.34     21.77 o 
   5   5   1       93.68      104.96     16.68 o 
   6   5   1      234.29      295.43     41.98 o 
   7   5   1        3.41       -6.37     27.27 o 
   8   5   1        7.76       56.01     45.54 o 
  -8   6   1      157.09      217.76     70.01 o 
  -7   6   1       24.20       24.50     31.89 o 
  -6   6   1     2987.79     2922.47    163.37 o 
  -5   6   1     4276.43     4116.52    122.32 o 
  -4   6   1      307.57      277.56     26.06 o 
  -3   6   1       76.16      101.98     10.26 o 
  -2   6   1     6582.73     6607.03     77.64 o 
  -1   6   1      761.07      636.90     16.84 o 
   0   6   1      280.72      280.94     15.02 o 
   1   6   1       53.45       41.75     10.04 o 
   2   6   1     3147.41     2780.83     69.00 o 
   3   6   1     4190.81     4473.07    105.12 o 
   4   6   1      552.44      594.83     37.48 o 
   5   6   1     1135.38     1206.37     57.93 o 
   6   6   1     3965.55     4096.58    140.50 o 
   7   6   1        4.85      -24.47     46.28 o 
   8   6   1      210.81      288.14     67.63 o 
  -8   7   1        1.94      -17.91     34.11 o 
  -7   7   1      369.24      419.92     53.35 o 
  -6   7   1       41.88      104.94     65.33 o 
  -5   7   1       62.80       86.92     38.89 o 
  -4   7   1      712.95      614.17     40.81 o 
  -3   7   1     1178.35      936.76     45.23 o 
  -2   7   1       39.43       43.09      7.58 o 
  -1   7   1       13.78      106.14     27.48 o 
   0   7   1     2791.46     2977.42     49.02 o 
   1   7   1     1563.26     1457.88     28.33 o 
   2   7   1       74.00       75.59     12.98 o 
   3   7   1     2782.55     2933.20     80.16 o 
   4   7   1      652.86      606.30     39.42 o 
   5   7   1      128.30      187.22     30.54 o 
   6   7   1       30.15       39.89     34.61 o 
   7   7   1        3.40       -5.60     34.91 o 
   8   7   1       43.84       -0.75     38.36 o 
  -8   8   1       18.48      114.18     55.53 o 
  -7   8   1       19.95        6.05     27.71 o 
  -6   8   1       12.00       28.68     29.50 o 
  -5   8   1      140.48      115.99     33.17 o 
  -4   8   1      557.50      597.26     79.19 o 
  -3   8   1       68.16       89.95     21.50 o 
  -2   8   1      448.95      421.52     19.33 o 
  -1   8   1      965.21     1140.24     28.88 o 
   0   8   1       37.29       69.46     18.86 o 
   1   8   1      803.11      862.96     23.59 o 
   2   8   1     1728.83     1627.39     30.10 o 
   3   8   1      293.65      249.03     27.62 o 
   4   8   1      185.29      259.52     31.35 o 
   5   8   1      633.37      686.59     50.50 o 
   6   8   1       61.18       81.76     61.28 o 
   7   8   1       11.32       29.23     42.82 o 
   8   8   1       70.60      199.04    102.62 o 
  -8   9   1      240.53      410.54    109.25 o 
  -7   9   1      230.80      266.79     81.20 o 
  -6   9   1      548.67      497.90     61.75 o 
  -5   9   1      606.63      653.59     61.63 o 
  -4   9   1     1154.59     1134.70     58.90 o 
  -3   9   1     2679.16     2731.81     86.46 o 
  -2   9   1       70.99       84.16     15.54 o 
  -1   9   1      889.71      868.64     33.41 o 
   0   9   1     1050.16     1009.91     31.06 o 
   1   9   1     3736.49     3788.44     65.60 o 
   2   9   1       16.72       27.03     14.95 o 
   3   9   1     4363.03     4343.24    118.69 o 
   4   9   1      641.90      626.15     47.62 o 
   5   9   1      160.32      114.51     35.75 o 
   6   9   1      382.49      362.98     53.35 o 
   7   9   1      358.16      370.57     62.39 o 
   8   9   1      226.21      250.75     67.79 o 
  -7  10   1       54.57       76.39     56.78 o 
  -6  10   1       82.35       98.79     51.20 o 
  -5  10   1       16.82       40.10     49.21 o 
  -4  10   1      475.85      525.33     53.56 o 
  -3  10   1       21.97       90.62     26.54 o 
  -2  10   1      794.18      792.57     28.10 o 
  -1  10   1        7.07       45.02     19.55 o 
   0  10   1      176.82      273.16     21.02 o 
   1  10   1      506.45      543.69     25.04 o 
   2  10   1       49.53       42.42      9.29 o 
   3  10   1        9.68       -6.98     20.50 o 
   4  10   1       85.29      103.19     34.22 o 
   5  10   1      362.58      279.07     47.90 o 
   6  10   1      214.03      293.43     66.93 o 
   7  10   1       19.54       43.96     65.09 o 
  -7  11   1      319.18      577.70     79.74 o 
  -6  11   1      271.42      299.46     55.95 o 
  -5  11   1       41.71       70.88     34.43 o 
  -4  11   1     2173.40     2023.31    130.15 o 
  -3  11   1      693.13      762.30     58.42 o 
  -2  11   1      285.48      270.75     22.89 o 
  -1  11   1      405.56      414.50     39.26 o 
   0  11   1     2254.99     2259.09     57.54 o 
   1  11   1     3172.78     3332.37     72.38 o 
   2  11   1      263.17      259.24     27.30 o 
   3  11   1     3486.21     3304.01    163.12 o 
   4  11   1     2815.17     2758.09    118.73 o 
   5  11   1      100.67      185.97     73.82 o 
   6  11   1      181.15      181.45     51.19 o 
   7  11   1      270.13      266.32    100.76 o 
  -7  12   1       82.42       -0.49     51.48 o 
  -6  12   1      269.03      240.42     57.63 o 
  -5  12   1      164.46      268.04     52.79 o 
  -4  12   1       37.32      193.56     45.34 o 
  -3  12   1       40.63        7.09     24.73 o 
  -2  12   1       72.88      117.43     21.31 o 
  -1  12   1        4.19       14.13     13.05 o 
   0  12   1       42.91       58.21     19.41 o 
   1  12   1     1000.62      936.02     37.99 o 
   2  12   1      236.02      204.54     28.45 o 
   3  12   1     1498.06     1411.33     72.07 o 
   4  12   1      108.22      133.43     47.38 o 
   5  12   1       81.29        2.67     35.79 o 
   6  12   1      107.23      170.62     53.92 o 
   7  12   1        7.86       22.97     41.34 o 
  -6  13   1       25.07       38.91     55.53 o 
  -5  13   1       16.95      140.43    142.56 o 
  -4  13   1      387.49      324.98     45.36 o 
  -3  13   1      109.78      108.12     53.51 o 
  -2  13   1       69.91       47.68     26.41 o 
  -1  13   1       48.96       79.72     20.19 o 
   0  13   1       31.85       38.60     16.74 o 
   1  13   1        4.67       30.32     15.67 o 
   2  13   1      155.75      134.28     35.58 o 
   3  13   1       15.32       29.13     37.37 o 
   4  13   1      773.31      768.09     99.53 o 
   5  13   1       14.60       56.64     47.12 o 
   6  13   1       38.01      173.16     63.84 o 
  -6  14   1      298.90      383.24     93.12 o 
  -5  14   1      309.98      449.19     83.65 o 
  -4  14   1       15.60      -13.62     34.89 o 
  -3  14   1      100.27      226.44     51.91 o 
  -2  14   1     1023.86      899.56     69.92 o 
  -1  14   1     1642.85     1539.58     58.31 o 
   0  14   1       76.66       81.41     22.13 o 
   1  14   1      313.20      345.13     35.16 o 
   2  14   1     1319.75     1314.67     78.77 o 
   3  14   1      359.28      435.03     79.65 o 
   4  14   1        2.21       52.96     76.51 o 
   5  14   1      493.60      512.20     77.64 o 
   6  14   1      645.53      725.31     96.53 o 
  -5  15   1        0.22       18.81     38.32 o 
  -4  15   1       55.83        9.81     44.90 o 
  -3  15   1       79.92      284.86    131.45 o 
  -2  15   1        9.27       74.56     38.62 o 
  -1  15   1       10.75       95.37     38.32 o 
   0  15   1      663.02      690.67     43.79 o 
   1  15   1       59.70       26.10     21.94 o 
   2  15   1        0.02       12.14     31.79 o 
   3  15   1      265.78      287.83     63.30 o 
   4  15   1        7.38      -53.15     56.03 o 
   5  15   1        0.19      -54.46     54.46 o 
  -4  16   1       52.47       85.56     71.22 o 
  -3  16   1       91.05      199.94    114.68 o 
  -2  16   1      353.18      600.17    119.64 o 
  -1  16   1      207.37      332.45    104.82 o 
   0  16   1        3.75       -9.26     21.86 o 
   1  16   1      427.22      372.11     76.86 o 
   2  16   1      552.05      554.84     71.78 o 
   3  16   1      181.81      197.20     56.71 o 
   4  16   1       59.59      157.87    124.17 o 
  -3  17   1      611.28      573.03    110.39 o 
  -2  17   1      131.85      137.95     57.18 o 
  -1  17   1      118.29       85.76     59.42 o 
   0  17   1      434.60      531.83    107.73 o 
   1  17   1       17.29        7.08     34.28 o 
   2  17   1      127.64       69.28     47.80 o 
   3  17   1      228.35      249.26     71.38 o 
  -1  18   1       14.90      -19.00     58.14 o 
   0  18   1        7.04      256.19    133.86 o 
   1  18   1        3.80      -17.20     59.57 o 
  -9   0   2        0.54      -24.69     49.27 o 
  -8   0   2      561.05      648.62     84.73 o 
  -7   0   2     3481.49     3360.94    190.56 o 
  -6   0   2      867.15      891.25     50.52 o 
  -5   0   2      336.70      312.54     39.11 o 
  -4   0   2       55.29      189.98     18.50 o 
  -3   0   2    10965.18    11725.83    182.33 o 
  -2   0   2       79.60       87.50      8.22 o 
  -1   0   2    13281.88    12793.89    256.44 o 
   1   0   2     2598.92     2918.82     67.71 o 
   2   0   2     7075.66     7289.50     99.72 o 
   3   0   2     1661.50     1592.73     40.02 o 
   4   0   2    17124.75    17980.81    304.53 o 
   5   0   2      783.56      757.71     38.90 o 
   6   0   2      641.78      637.93     46.09 o 
   7   0   2      362.53      378.17     55.79 o 
   8   0   2      554.50      690.19     92.48 o 
   9   0   2       18.72       65.21     92.42 o 
  -9   1   2       45.21      145.44     90.91 o 
  -8   1   2       51.70      143.43     40.68 o 
  -7   1   2        7.89       -3.28     13.81 o 
  -6   1   2        2.66        2.19     10.47 o 
  -5   1   2      264.95      216.81     21.34 o 
  -4   1   2      308.91      367.63     16.49 o 
  -3   1   2     6622.00     7139.83     85.03 o 
  -2   1   2      804.89      857.10     21.05 o 
  -1   1   2      182.98      139.27      5.76 o 
   1   1   2       18.94       25.46      3.11 o 
   2   1   2        6.30       12.72      4.55 o 
   3   1   2       15.40       16.52      8.31 o 
   4   1   2      156.93      129.61     20.32 o 
   5   1   2       10.15       17.84     11.33 o 
   6   1   2        1.14       -2.19     11.36 o 
   7   1   2       50.96       -0.79     15.05 o 
   8   1   2      265.50      358.57     54.21 o 
   9   1   2       77.02      118.41     66.22 o 
  -9   2   2       65.37       32.18     39.80 o 
  -8   2   2      304.85      306.62     50.43 o 
  -7   2   2     1005.18      922.42     61.00 o 
  -6   2   2       48.12       95.52     16.99 o 
  -5   2   2      223.20      194.97     22.22 o 
  -4   2   2     3308.55     3834.28     61.78 o 
  -3   2   2     3222.49     3048.87     43.10 o 
  -2   2   2      895.86      906.56     15.77 o 
  -1   2   2    39690.53    39745.31    310.69 o 
   0   2   2    31734.96    31640.27    212.52 o 
   1   2   2        8.35       15.81      2.28 o 
   2   2   2      347.95      314.93     11.94 o 
   3   2   2      487.21      337.85     11.13 o 
   4   2   2      165.08      143.54     10.87 o 
   5   2   2       81.83       95.49     12.88 o 
   6   2   2      623.76      634.44     30.46 o 
   7   2   2      544.32      536.48     41.59 o 
   8   2   2      249.62      236.29     53.63 o 
   9   2   2        1.64        3.65     34.21 o 
  -9   3   2      173.34      154.20    109.10 o 
  -8   3   2      163.40      392.99    119.15 o 
  -7   3   2      113.10      148.74     29.37 o 
  -6   3   2      533.89      557.77     37.82 o 
  -5   3   2     2818.21     2882.29     57.94 o 
  -4   3   2        2.65       -5.37      5.98 o 
  -3   3   2     3136.73     3378.78     44.70 o 
  -2   3   2     4983.50     4881.84     52.74 o 
  -1   3   2     4466.36     5002.35     46.40 o 
   0   3   2     6339.57     6855.23     59.15 o 
   1   3   2     2707.92     2631.94     30.04 o 
   2   3   2     6595.11     6499.53     84.89 o 
   3   3   2      609.07      550.16     16.00 o 
   4   3   2     1383.79     1320.21     27.11 o 
   5   3   2     1657.68     1630.09     39.41 o 
   6   3   2     3343.78     3309.98     91.25 o 
   7   3   2       39.36       59.71     23.97 o 
   8   3   2      117.48       94.74     44.25 o 
   9   3   2      395.64      467.31     94.64 o 
  -9   4   2        1.43      -14.35     41.19 o 
  -8   4   2       18.51       11.10     30.98 o 
  -7   4   2      567.83      493.20     45.59 o 
  -6   4   2       80.58       79.03     18.91 o 
  -5   4   2      134.39      157.38     21.13 o 
  -4   4   2      856.49      775.32     18.00 o 
  -3   4   2     4589.83     4652.48     84.11 o 
  -2   4   2     7775.87     8623.25     91.83 o 
  -1   4   2        1.52       17.76     11.44 o 
   0   4   2      166.61      220.72     12.17 o 
   1   4   2     4928.56     5407.86     46.02 o 
   2   4   2     5992.85     6170.85    105.17 o 
   3   4   2     2497.11     2857.21     70.57 o 
   4   4   2      103.21      105.37     11.22 o 
   5   4   2      200.94      228.72     19.57 o 
   6   4   2       48.59       49.70     18.89 o 
   7   4   2      343.09      447.14     66.79 o 
   8   4   2       40.50        7.26     33.40 o 
   9   4   2        0.81       -9.83     42.94 o 
  -9   5   2      310.17      345.24    100.63 o 
  -8   5   2       79.27      521.60    225.42 o 
  -7   5   2       21.41       22.76     26.61 o 
  -6   5   2     2754.12     2789.46     91.44 o 
  -5   5   2     2770.62     2689.68     69.52 o 
  -4   5   2      422.65      362.52     19.25 o 
  -3   5   2     9013.23     9311.10    131.79 o 
  -2   5   2    14851.00    15227.25    181.96 o 
  -1   5   2     4308.44     3934.57     48.83 o 
   0   5   2     3547.13     3556.82     45.11 o 
   1   5   2     2103.09     2024.95     26.66 o 
   2   5   2     5565.55     5282.02     82.87 o 
   3   5   2      679.15      704.33     47.66 o 
   4   5   2     1170.86     1160.74     30.29 o 
   5   5   2     2840.56     2747.78     67.23 o 
   6   5   2     2612.50     2548.03    103.13 o 
   7   5   2      400.96      443.43     71.94 o 
   8   5   2       47.39       75.31     48.05 o 
  -8   6   2       33.11       51.73     79.92 o 
  -7   6   2      248.28      298.41     63.19 o 
  -6   6   2      494.58      515.91     51.48 o 
  -5   6   2     2015.33     1904.02     80.69 o 
  -4   6   2     1560.98     1371.59     39.20 o 
  -3   6   2      359.67      355.24     17.19 o 
  -2   6   2      178.22      181.89     17.21 o 
  -1   6   2       44.72       48.74      9.86 o 
   0   6   2      386.50      447.55     22.48 o 
   1   6   2      103.65      179.89     11.66 o 
   2   6   2      165.21      203.57     17.34 o 
   3   6   2     4549.36     4887.69    111.20 o 
   4   6   2     1394.29     1302.38     52.90 o 
   5   6   2       69.06       62.56     24.16 o 
   6   6   2      160.06      275.44     59.38 o 
   7   6   2        8.68       52.42     50.01 o 
   8   6   2        5.22      100.30     77.78 o 
  -8   7   2      201.41      415.97    109.54 o 
  -7   7   2       34.40      156.65     59.51 o 
  -6   7   2      241.68      232.64     52.87 o 
  -5   7   2     1088.45     1037.48     58.53 o 
  -4   7   2        4.60      -10.54     10.54 o 
  -3   7   2      697.96      686.42     26.76 o 
  -2   7   2     2570.40     2651.38     44.36 o 
  -1   7   2      580.82      477.43     17.38 o 
   0   7   2      177.65      184.83     12.32 o 
   1   7   2     4022.44     4291.24     60.62 o 
   2   7   2     6414.48     6018.19     96.40 o 
   3   7   2     1209.36     1214.27     47.59 o 
   4   7   2      508.64      496.91     37.78 o 
   5   7   2        6.11       89.65     46.64 o 
   6   7   2       14.14      -14.46     49.03 o 
   7   7   2        3.30       42.31     48.94 o 
   8   7   2       13.57      115.61     71.74 o 
  -8   8   2       75.56       69.57     61.29 o 
  -7   8   2      554.60      632.86     82.04 o 
  -6   8   2      646.43      661.88     63.37 o 
  -5   8   2        6.00       19.73     40.71 o 
  -4   8   2      831.22      863.27     49.06 o 
  -3   8   2     1876.83     1847.98     61.39 o 
  -2   8   2      474.45      468.56     21.95 o 
  -1   8   2     5654.17     5767.92     86.62 o 
   0   8   2     2943.19     3011.59     54.30 o 
   1   8   2     2598.93     2557.59     46.75 o 
   2   8   2      228.68      225.19     15.09 o 
   3   8   2     2407.32     2288.92     75.55 o 
   4   8   2     1146.25      989.60     56.54 o 
   5   8   2      374.06      350.86     40.09 o 
   6   8   2      479.14      416.96     65.93 o 
   7   8   2      407.39      430.42    103.88 o 
   8   8   2      169.98      250.20     76.23 o 
  -8   9   2       68.93       64.40     49.78 o 
  -7   9   2       19.53       47.48     38.19 o 
  -6   9   2       82.11       70.52     53.44 o 
  -5   9   2       42.10       70.64     31.63 o 
  -4   9   2      887.16      833.61     57.36 o 
  -3   9   2      166.24      155.19     14.86 o 
  -2   9   2       61.53       89.15     10.84 o 
  -1   9   2      569.84      643.13     24.81 o 
   0   9   2      967.25     1030.43     31.15 o 
   1   9   2      311.80      320.45     17.02 o 
   2   9   2      274.87      242.00     22.46 o 
   3   9   2       24.02       51.05     20.73 o 
   4   9   2        2.27       42.48     24.91 o 
   5   9   2        6.86       22.29     24.48 o 
   6   9   2      198.26      184.40     54.91 o 
   7   9   2       10.34       -5.73     45.48 o 
   8   9   2        0.32        1.51     31.92 o 
  -7  10   2      211.32      293.97     81.93 o 
  -6  10   2      813.59      825.99     93.77 o 
  -5  10   2        8.22        8.12     44.86 o 
  -4  10   2     2169.84     2150.91    105.46 o 
  -3  10   2     1861.95     1956.39     76.95 o 
  -2  10   2      438.86      438.44     21.27 o 
  -1  10   2     1845.52     1892.76     49.74 o 
   0  10   2     5434.85     5777.07    101.31 o 
   1  10   2     2228.96     2204.27     50.07 o 
   2  10   2      130.66      117.42     16.50 o 
   3  10   2      862.43      885.69     49.76 o 
   4  10   2      630.61      660.48     60.05 o 
   5  10   2       20.09       33.22     29.41 o 
   6  10   2       35.59       95.73     40.07 o 
   7  10   2      261.17      258.54     82.90 o 
  -7  11   2       11.80       26.75     65.46 o 
  -6  11   2       78.10      132.26     59.32 o 
  -5  11   2      103.42      164.64     42.35 o 
  -4  11   2        2.70      -10.97     24.63 o 
  -3  11   2      222.32      189.13     31.37 o 
  -2  11   2       92.90      111.35     15.29 o 
  -1  11   2       25.58       85.99     18.36 o 
   0  11   2        0.79       -1.51     12.97 o 
   1  11   2      146.61      180.45     17.64 o 
   2  11   2     1859.25     1809.44     56.58 o 
   3  11   2      368.30      370.24     66.93 o 
   4  11   2       95.50      109.57     54.55 o 
   5  11   2       87.41      163.78     59.11 o 
   6  11   2      294.48      283.37     59.63 o 
   7  11   2        1.07      165.37     67.35 o 
  -7  12   2      253.64      328.79     89.76 o 
  -6  12   2        5.72       15.06     34.94 o 
  -5  12   2       12.87      115.66     50.69 o 
  -4  12   2     1116.71     1100.32     99.69 o 
  -3  12   2     1167.02     1083.39     79.33 o 
  -2  12   2      260.35      232.94     22.58 o 
  -1  12   2      192.51      162.34     22.27 o 
   0  12   2     1793.10     1806.83     54.86 o 
   1  12   2      392.59      404.81     31.63 o 
   2  12   2      321.77      329.96     40.47 o 
   3  12   2     1423.58     1448.99     79.13 o 
   4  12   2      610.74      702.78     63.50 o 
   5  12   2        0.57      -21.84     64.60 o 
   6  12   2       30.52       50.69    102.84 o 
  -6  13   2       82.16       48.07     66.19 o 
  -5  13   2      619.76      857.33    303.02 o 
  -4  13   2      164.02      262.32     51.86 o 
  -3  13   2      526.62      545.16     74.29 o 
  -2  13   2     1556.93     1618.37     90.57 o 
  -1  13   2      754.30      814.48     41.06 o 
   0  13   2       89.81      102.88     19.74 o 
   1  13   2      508.92      507.42     45.87 o 
   2  13   2       21.08       21.73     24.67 o 
   3  13   2     1211.87     1094.80     97.74 o 
   4  13   2        1.68        6.42     42.90 o 
   5  13   2      251.54      263.88     75.91 o 
   6  13   2      394.21      376.37     71.72 o 
  -6  14   2       82.93      133.90     71.46 o 
  -5  14   2       16.42       63.74     75.02 o 
  -4  14   2       24.81       29.89     38.66 o 
  -3  14   2        2.42       39.99     34.61 o 
  -2  14   2       49.21       -5.94     29.22 o 
  -1  14   2       72.36       84.13     29.97 o 
   0  14   2       83.97       72.57     20.92 o 
   1  14   2       40.21       13.03     36.73 o 
   2  14   2       94.19       36.51     42.01 o 
   3  14   2       61.52       22.99     72.57 o 
   4  14   2        7.47      122.03     44.42 o 
   5  14   2       18.20       67.94     73.96 o 
  -5  15   2      353.79      401.17     68.57 o 
  -4  15   2      124.08       50.82     45.99 o 
  -3  15   2       21.07      163.61    112.45 o 
  -2  15   2      609.82      540.92     65.43 o 
  -1  15   2      529.17      546.53     45.22 o 
   0  15   2        0.28       36.93     26.51 o 
   1  15   2      457.07      484.91     46.25 o 
   2  15   2      629.11      658.14     73.26 o 
   3  15   2      283.08      214.50     60.96 o 
   4  15   2       75.09      165.00     54.72 o 
   5  15   2      341.72      432.13     76.47 o 
  -4  16   2      472.54      390.49     85.35 o 
  -3  16   2      214.08      316.85     62.27 o 
  -2  16   2      119.03      164.74     94.31 o 
  -1  16   2        1.15       60.89     81.52 o 
   0  16   2      509.94      488.06     47.36 o 
   1  16   2      268.14      302.45     58.98 o 
   2  16   2       51.71       26.06     33.54 o 
   3  16   2      182.56      212.92     70.35 o 
   4  16   2       57.10       -3.16     34.51 o 
  -3  17   2       46.38      151.48     62.24 o 
  -2  17   2      100.96       80.96     49.96 o 
  -1  17   2      179.08      114.31     68.38 o 
   0  17   2      121.97      279.35     84.41 o 
   1  17   2      118.53       42.05     42.29 o 
   2  17   2      381.16      304.63     56.15 o 
   3  17   2       28.67      152.65    106.46 o 
  -1  18   2       75.02       99.21     74.49 o 
   0  18   2      298.94      349.90     98.28 o 
   1  18   2      108.85      101.19     73.12 o 
  -9   1   3        6.07       75.51     51.21 o 
  -8   1   3     1159.70     1094.16     65.78 o 
  -7   1   3     2104.87     2170.43     67.13 o 
  -6   1   3      293.19      333.02     34.75 o 
  -5   1   3      776.49      792.49     28.96 o 
  -4   1   3     3054.23     3051.92     53.86 o 
  -3   1   3     8430.08     8648.55    104.80 o 
  -2   1   3     6761.18     6799.08     66.03 o 
  -1   1   3      592.54      636.65     12.78 o 
   1   1   3    29678.80    29943.98    236.74 o 
   2   1   3        1.10       15.29      7.46 o 
   3   1   3     4288.15     4099.56     55.91 o 
   4   1   3     4726.82     4724.09     75.52 o 
   5   1   3      971.77     1035.67     33.48 o 
   6   1   3       31.90       14.95     13.54 o 
   7   1   3     1036.96     1095.16     45.78 o 
   8   1   3      479.74      573.83     87.80 o 
   9   1   3       22.63        6.81     50.75 o 
  -9   2   3      201.46      248.50     61.57 o 
  -8   2   3      449.34      470.05     64.11 o 
  -7   2   3       91.84       43.59     29.55 o 
  -6   2   3      263.59      301.55     23.54 o 
  -5   2   3      863.93      935.98     30.50 o 
  -4   2   3      222.96      285.87     16.76 o 
  -3   2   3      333.20      389.89     12.89 o 
  -2   2   3     4779.74     4672.19     49.27 o 
  -1   2   3    25625.18    26839.50    226.98 o 
   0   2   3    10004.71    10044.25    151.92 o 
   1   2   3      494.89      549.89     11.85 o 
   2   2   3      996.22      872.77     15.50 o 
   3   2   3     3021.21     2963.95     42.31 o 
   4   2   3       75.66       82.97     13.61 o 
   5   2   3     1571.85     1475.24     39.67 o 
   6   2   3     1030.37      945.12     36.50 o 
   7   2   3      143.33      169.19     34.25 o 
   8   2   3       63.53       85.67     47.01 o 
   9   2   3      233.65      306.83     80.49 o 
  -9   3   3        9.30      -11.21     50.36 o 
  -8   3   3       21.42        2.85     27.88 o 
  -7   3   3        4.74       56.28     27.50 o 
  -6   3   3      228.99      284.13     22.80 o 
  -5   3   3      190.26      201.98     20.63 o 
  -4   3   3      154.61      145.20     11.37 o 
  -3   3   3      820.97      801.90     17.89 o 
  -2   3   3     3267.02     3628.83     42.37 o 
  -1   3   3     4403.59     4439.02     45.21 o 
   0   3   3     1895.60     1907.64     22.30 o 
   1   3   3     1817.98     1648.71     36.55 o 
   2   3   3      846.49      795.01     11.52 o 
   3   3   3      779.66      685.09     14.76 o 
   4   3   3      972.19      812.43     21.06 o 
   5   3   3      676.09      703.71     24.10 o 
   6   3   3      360.13      417.09     31.03 o 
   7   3   3      366.05      314.24     50.04 o 
   8   3   3      140.92      197.62     53.15 o 
   9   3   3        0.06       55.29     48.93 o 
  -9   4   3      255.33      336.83    117.12 o 
  -8   4   3      344.44      449.55     65.52 o 
  -7   4   3       29.26        3.18     19.58 o 
  -6   4   3     2899.00     2923.98    111.57 o 
  -5   4   3     2161.51     2028.34     58.07 o 
  -4   4   3     1277.92     1134.56     25.64 o 
  -3   4   3      124.47      182.53     13.01 o 
  -2   4   3     3413.84     3226.57     46.96 o 
  -1   4   3      704.70      667.98     40.37 o 
   0   4   3     2682.66     2860.04     35.21 o 
   1   4   3      325.07      264.78     11.79 o 
   2   4   3     7140.41     6820.68    127.15 o 
   3   4   3     6743.42     6975.51    119.24 o 
   4   4   3        0.47        8.49     13.38 o 
   5   4   3     4123.38     3970.55     85.63 o 
   6   4   3     3122.77     3001.63     84.82 o 
   7   4   3        3.48        2.62     27.89 o 
   8   4   3       57.69       61.21     39.17 o 
  -9   5   3        4.07      -22.41     52.46 o 
  -8   5   3       35.67       23.63     36.24 o 
  -7   5   3       22.87       66.30     32.01 o 
  -6   5   3       60.66      113.72     26.92 o 
  -5   5   3      156.48      207.53     31.42 o 
  -4   5   3        9.41       13.98     14.27 o 
  -3   5   3      313.11      313.16     17.46 o 
  -2   5   3      867.61      910.23     18.64 o 
  -1   5   3       79.45       66.12      6.84 o 
   0   5   3     1083.87     1162.58     25.83 o 
   1   5   3      791.07      821.73     14.93 o 
   2   5   3      886.26     1018.53     19.28 o 
   3   5   3      260.33      328.81     24.84 o 
   4   5   3      280.08      280.90     29.72 o 
   5   5   3       14.74       -0.19     20.56 o 
   6   5   3     1259.95     1088.82     72.03 o 
   7   5   3       62.86       31.67     40.80 o 
   8   5   3        3.00       61.52     38.52 o 
  -8   6   3      388.19      387.50     89.19 o 
  -7   6   3      158.45      186.71     53.86 o 
  -6   6   3      183.97      228.27     41.72 o 
  -5   6   3     3653.29     3477.44     97.05 o 
  -4   6   3      700.76      651.04     29.02 o 
  -3   6   3     1091.50     1030.90     44.30 o 
  -2   6   3    12314.86    13041.05    144.17 o 
  -1   6   3     9778.48     9739.05    113.02 o 
   0   6   3        2.85       26.85      7.24 o 
   1   6   3       71.57       54.09      7.66 o 
   2   6   3      980.97      745.86     20.46 o 
   3   6   3     7625.89     7982.49    160.93 o 
   4   6   3       51.64       41.86     17.75 o 
   5   6   3      767.15      844.53     52.66 o 
   6   6   3     3029.41     3007.24    138.04 o 
   7   6   3      493.06      403.52     66.56 o 
   8   6   3      153.62      148.63     59.51 o 
  -8   7   3      119.05       76.15     39.49 o 
  -7   7   3      834.40      886.53    106.28 o 
  -6   7   3      129.69      131.60     34.00 o 
  -5   7   3      298.34      228.23     22.24 o 
  -4   7   3       80.59       65.99     18.54 o 
  -3   7   3      900.87      836.27     32.44 o 
  -2   7   3       78.05       68.47     14.55 o 
  -1   7   3      393.16      485.72     17.92 o 
   0   7   3      130.34      120.23     10.77 o 
   1   7   3     7928.63     8938.42    108.24 o 
   2   7   3     1045.14      974.82     58.95 o 
   3   7   3     2976.23     2912.24     85.42 o 
   4   7   3      843.95      767.58     46.03 o 
   5   7   3        7.77       31.81     28.62 o 
   6   7   3      326.84      306.66     62.17 o 
   7   7   3       20.96      159.14     52.58 o 
   8   7   3       26.36       75.67     67.42 o 
  -8   8   3       33.05       92.46     95.24 o 
  -7   8   3       49.19       44.24     38.58 o 
  -6   8   3      561.79      483.63     50.16 o 
  -5   8   3      888.51      913.23     60.29 o 
  -4   8   3      815.29      751.64     42.07 o 
  -3   8   3       10.93       12.33      6.93 o 
  -2   8   3      273.12      235.76     17.36 o 
  -1   8   3       30.80       53.18     13.89 o 
   0   8   3      663.15      749.40     23.90 o 
   1   8   3      942.69      968.31     24.71 o 
   2   8   3     3257.46     3243.60     84.09 o 
   3   8   3      202.68      172.20     26.60 o 
   4   8   3      130.92      184.41     27.57 o 
   5   8   3      901.96      864.66     57.02 o 
   6   8   3      106.64       60.87     35.50 o 
   7   8   3       81.07      -26.21     62.52 o 
   8   8   3      125.00      135.67     68.15 o 
  -8   9   3       32.60       48.69     60.00 o 
  -7   9   3      723.48      800.96     84.04 o 
  -6   9   3      717.30      726.61     60.76 o 
  -5   9   3      321.66      337.90     45.26 o 
  -4   9   3     6056.50     6102.98    165.08 o 
  -3   9   3     1095.23     1037.86     37.01 o 
  -2   9   3     1306.43     1276.93     34.56 o 
  -1   9   3     1879.68     1857.81     47.56 o 
   0   9   3     2599.40     2694.11     55.31 o 
   1   9   3     6177.38     6168.72     94.82 o 
   2   9   3       18.35        8.03      8.95 o 
   3   9   3     2525.08     2481.08     82.61 o 
   4   9   3     1636.99     1576.57     82.92 o 
   5   9   3      192.99      176.24     51.52 o 
   6   9   3      128.00      163.34     96.10 o 
   7   9   3      547.29      517.54     87.95 o 
  -7  10   3        9.88      142.55     68.01 o 
  -6  10   3       30.94       36.32     30.27 o 
  -5  10   3       25.86       -0.67     22.85 o 
  -4  10   3      207.66      253.45     35.33 o 
  -3  10   3      699.90      666.07     44.72 o 
  -2  10   3      446.15      389.42     21.06 o 
  -1  10   3     1322.45     1269.87     38.08 o 
   0  10   3       18.48       52.06     16.75 o 
   1  10   3      338.15      329.75     25.16 o 
   2  10   3      383.11      336.88     23.59 o 
   3  10   3        0.93       32.63     28.43 o 
   4  10   3       44.49       43.20     35.28 o 
   5  10   3       12.25       26.78     29.65 o 
   6  10   3      264.85      300.87     54.61 o 
   7  10   3       18.40      131.94    115.71 o 
  -7  11   3      614.63      799.68    253.13 o 
  -6  11   3      240.66      177.24     62.59 o 
  -5  11   3       17.15      -25.63     33.71 o 
  -4  11   3      767.40      707.50     62.64 o 
  -3  11   3      752.67      684.05     44.52 o 
  -2  11   3      171.07      181.03     19.44 o 
  -1  11   3       35.71       64.80     18.80 o 
   0  11   3     5507.83     5591.00    107.59 o 
   1  11   3     1883.99     1859.38     47.43 o 
   2  11   3       80.21       52.81     15.65 o 
   3  11   3      769.74      733.95     60.62 o 
   4  11   3     1486.38     1418.73     91.53 o 
   5  11   3       90.14       78.71     37.20 o 
   6  11   3        9.20       80.83     67.91 o 
   7  11   3      392.51      358.36    101.99 o 
  -7  12   3        0.39       29.07     77.72 o 
  -6  12   3      128.37      184.30     52.92 o 
  -5  12   3      310.30      272.44     52.52 o 
  -4  12   3      132.87      191.63     52.36 o 
  -3  12   3      498.23      511.02     76.94 o 
  -2  12   3     2166.09     2009.73     69.97 o 
  -1  12   3       14.96       53.79     37.59 o 
   0  12   3        8.69       33.89     17.37 o 
   1  12   3      759.76      730.89     32.11 o 
   2  12   3      380.68      483.68     51.73 o 
   3  12   3      457.12      579.23     63.20 o 
   4  12   3       18.23      101.86     52.18 o 
   5  12   3      403.33      460.75    128.83 o 
   6  12   3      245.08      278.82     79.61 o 
  -6  13   3       12.47        1.40     37.75 o 
  -5  13   3       58.64       48.82     37.01 o 
  -4  13   3       55.90       -3.48     32.04 o 
  -3  13   3      443.71      438.78     64.53 o 
  -2  13   3        0.37      -18.71     18.71 o 
  -1  13   3        1.02       14.47     19.10 o 
   0  13   3       23.11       49.80     18.45 o 
   1  13   3       60.45       86.83     39.34 o 
   2  13   3      275.52      245.51     37.60 o 
   3  13   3      231.54      268.54     47.90 o 
   4  13   3      336.42      363.29     75.06 o 
   5  13   3        0.48      125.65     82.89 o 
   6  13   3       35.21      135.88     51.73 o 
  -6  14   3      345.77      302.67    137.41 o 
  -5  14   3      706.10      696.45     83.65 o 
  -4  14   3      313.62      381.16     58.50 o 
  -3  14   3      272.23      284.67     69.75 o 
  -2  14   3      127.02      194.06     38.89 o 
  -1  14   3      385.02      439.28     34.75 o 
   0  14   3       18.46       48.98     24.78 o 
   1  14   3      547.03      512.99     42.74 o 
   2  14   3      998.04      932.33     81.55 o 
   3  14   3     1380.32     1325.56     91.95 o 
   4  14   3        4.78       30.63     35.65 o 
   5  14   3      328.41      308.19     64.00 o 
  -5  15   3        0.30       26.95     36.04 o 
  -4  15   3       92.65      129.80     43.20 o 
  -3  15   3       85.09      110.45     47.25 o 
  -2  15   3        7.28      -16.90     34.33 o 
  -1  15   3       49.09       41.41     21.40 o 
   0  15   3       84.21      112.72     25.64 o 
   1  15   3        1.31      -18.98     33.58 o 
   2  15   3      380.45      371.86     64.26 o 
   3  15   3      101.48      108.07     42.71 o 
   4  15   3       40.05       86.71     51.16 o 
   5  15   3       27.18       16.59     52.31 o 
  -4  16   3       44.46      116.01     64.06 o 
  -3  16   3       77.68      117.31     75.78 o 
  -2  16   3      556.59      822.09    191.57 o 
  -1  16   3      749.08      784.09     66.11 o 
   0  16   3      200.38      192.58     41.65 o 
   1  16   3      328.52      438.80    141.85 o 
   2  16   3      341.34      428.13     67.51 o 
   3  16   3       20.79      -19.41     37.73 o 
   4  16   3       27.66       63.52     52.32 o 
  -3  17   3      244.03      267.00     87.68 o 
  -2  17   3       25.57       93.43     92.30 o 
  -1  17   3      254.70      330.06     87.19 o 
   0  17   3      375.92      335.77     60.76 o 
   1  17   3       22.02       22.78     36.03 o 
   2  17   3        4.37      113.12     92.07 o 
   3  17   3       67.48       57.97     83.72 o 
  -1  18   3      110.35      191.72     82.65 o 
   0  18   3       18.63      142.62    124.54 o 
   1  18   3       58.67       43.73     56.81 o 
  -9   0   4       31.30      -37.07     53.09 o 
  -8   0   4      600.43      738.28     93.66 o 
  -7   0   4     2916.70     2915.32    120.20 o 
  -6   0   4      610.38      697.92     46.28 o 
  -5   0   4     1512.92     1543.07     57.25 o 
  -4   0   4     1633.36     1478.46     49.00 o 
  -3   0   4     2038.16     1770.18     44.46 o 
  -2   0   4       16.15       16.45      7.81 o 
  -1   0   4     2929.21     2905.66     70.06 o 
   0   0   4     2279.56     2492.19    113.26 o 
   1   0   4    15948.47    17001.67    241.73 o 
   2   0   4     1151.65     1055.58     29.31 o 
   3   0   4       72.01       51.76     20.56 o 
   4   0   4     8624.27     8578.55    170.87 o 
   5   0   4       33.91       42.67     16.78 o 
   6   0   4        8.34       30.38     36.92 o 
   7   0   4       70.99       76.56     43.44 o 
   8   0   4       52.61       82.84     46.38 o 
   9   0   4       23.74      201.03    120.62 o 
  -9   1   4        0.78       39.56     55.67 o 
  -8   1   4       51.94       19.90     29.25 o 
  -7   1   4        3.92       17.02     34.80 o 
  -6   1   4       11.73       43.76     14.88 o 
  -5   1   4       24.07       31.31     12.90 o 
  -4   1   4     1563.92     1668.47     42.58 o 
  -3   1   4     1714.12     1713.46     49.45 o 
  -2   1   4       10.61       17.47      6.14 o 
  -1   1   4     2953.42     3350.25     70.92 o 
   0   1   4    23687.75    24164.91    202.35 o 
   1   1   4    32588.20    33729.91    265.11 o 
   2   1   4      290.36      343.87     10.30 o 
   3   1   4      558.15      468.50     15.09 o 
   4   1   4       54.31       93.18     23.15 o 
   5   1   4      273.31      315.96     19.63 o 
   6   1   4      115.08      171.68     31.96 o 
   7   1   4       13.11       44.56     19.53 o 
   8   1   4      250.57      320.83     57.30 o 
   9   1   4       58.92       38.63     62.32 o 
  -9   2   4       64.07       78.48     47.80 o 
  -8   2   4       68.57       13.21     40.73 o 
  -7   2   4       11.25       48.80     39.71 o 
  -6   2   4      375.27      407.68     24.59 o 
  -5   2   4       98.65       81.66     18.27 o 
  -4   2   4     2240.70     2472.06     46.28 o 
  -3   2   4     8239.56     8475.83     98.13 o 
  -2   2   4     4990.90     5237.27     55.80 o 
  -1   2   4    14251.62    15109.24    162.43 o 
   0   2   4     1781.36     1923.79     25.75 o 
   1   2   4     2771.08     3264.95     39.49 o 
   2   2   4       47.20       77.11      6.08 o 
   3   2   4     4035.11     4146.81     56.20 o 
   4   2   4     3035.54     2886.37     51.44 o 
   5   2   4      694.19      639.18     34.99 o 
   6   2   4       15.28       -3.63     11.58 o 
   7   2   4      645.04      578.63     44.88 o 
   8   2   4      276.47      318.82     63.99 o 
   9   2   4       14.36       -9.48     36.40 o 
  -9   3   4       88.99       98.66     58.68 o 
  -8   3   4      247.23      216.60     39.84 o 
  -7   3   4       41.40       61.00     27.67 o 
  -6   3   4        6.28       17.36     14.79 o 
  -5   3   4      752.42      707.54     36.91 o 
  -4   3   4      672.45      705.94     23.50 o 
  -3   3   4     1828.82     1884.49     30.92 o 
  -2   3   4     5072.57     5216.16    103.93 o 
  -1   3   4    30160.33    31769.28    239.73 o 
   0   3   4      396.77      373.98     12.24 o 
   1   3   4     4806.26     4840.90     42.82 o 
   2   3   4       51.62       23.01     12.15 o 
   3   3   4      132.75      217.79     29.62 o 
   4   3   4       24.31       30.15      7.56 o 
   5   3   4     1005.95      964.09     30.54 o 
   6   3   4      927.06      956.90     42.96 o 
   7   3   4      141.40      121.76     55.84 o 
   8   3   4      275.68      265.85     60.71 o 
  -9   4   4        0.41      -64.29     64.29 o 
  -8   4   4        0.18        4.41     52.46 o 
  -7   4   4      175.96      263.15     66.88 o 
  -6   4   4        2.99       -5.28     15.09 o 
  -5   4   4        5.19       49.65     23.04 o 
  -4   4   4       23.25       11.26      7.39 o 
  -3   4   4      325.87      321.18     12.81 o 
  -2   4   4      710.37      756.81     20.32 o 
  -1   4   4      523.30      550.94     18.31 o 
   0   4   4      364.38      410.51     16.38 o 
   1   4   4      386.82      314.70     17.76 o 
   2   4   4      203.08      227.66     17.27 o 
   3   4   4     2006.23     2117.52     31.64 o 
   4   4   4      140.13      130.07     14.11 o 
   5   4   4       95.91       83.08     14.95 o 
   6   4   4      291.84      320.62     50.50 o 
   7   4   4      471.46      429.50     59.66 o 
   8   4   4       19.63       70.29     46.93 o 
  -9   5   4      281.88      376.86    111.30 o 
  -8   5   4      129.67      126.01     62.10 o 
  -7   5   4      846.58      776.88     50.33 o 
  -6   5   4      548.26      560.85     35.14 o 
  -5   5   4     3792.35     3645.67     87.39 o 
  -4   5   4     1559.64     1304.78     33.51 o 
  -3   5   4      232.36      258.81     21.15 o 
  -2   5   4    11964.00    13354.30    142.14 o 
  -1   5   4     7725.12     7492.33     86.17 o 
   0   5   4     2366.66     2373.00     35.76 o 
   1   5   4      228.77      197.15     12.55 o 
   2   5   4     6650.08     6751.01     85.52 o 
   3   5   4       28.80        5.12     13.45 o 
   4   5   4       14.94       39.66     28.31 o 
   5   5   4     1174.21     1133.21     57.87 o 
   6   5   4     2109.46     2037.70     89.69 o 
   7   5   4      554.37      502.46     64.89 o 
   8   5   4       11.27      -40.68     50.26 o 
  -8   6   4      117.06       78.79     44.22 o 
  -7   6   4       34.09        3.50     27.86 o 
  -6   6   4       26.32       -2.67     17.82 o 
  -5   6   4       14.40       11.68     13.92 o 
  -4   6   4      582.20      555.64     40.15 o 
  -3   6   4      263.93      226.47     14.86 o 
  -2   6   4      648.17      610.30     20.94 o 
  -1   6   4      809.64      759.61     20.49 o 
   0   6   4      149.27      141.68      9.40 o 
   1   6   4      761.65      756.65     17.91 o 
   2   6   4      471.71      529.29     29.66 o 
   3   6   4     1109.21     1112.67     44.91 o 
   4   6   4     1285.35     1296.65     57.92 o 
   5   6   4      308.79      277.98     36.49 o 
   6   6   4       58.29      125.11    102.30 o 
   7   6   4      289.31      374.06     74.38 o 
   8   6   4      114.86      195.52     96.99 o 
  -8   7   4       43.67       42.90     35.45 o 
  -7   7   4        0.24        6.91     24.40 o 
  -6   7   4      442.90      411.30     47.28 o 
  -5   7   4     2259.35     2260.11     66.81 o 
  -4   7   4     1463.34     1423.96     45.51 o 
  -3   7   4      321.26      324.64     24.66 o 
  -2   7   4     1474.97     1529.23     33.19 o 
  -1   7   4      150.31      122.34     11.74 o 
   0   7   4     1110.89     1317.19     29.47 o 
   1   7   4      988.22      983.93     22.33 o 
   2   7   4     5683.61     5380.43    133.97 o 
   3   7   4     1125.83     1032.93     48.99 o 
   4   7   4        0.24      -18.05     18.05 o 
   5   7   4       33.10       76.38     36.20 o 
   6   7   4      409.90      369.12     62.66 o 
   7   7   4       66.04       76.78     45.46 o 
   8   7   4       41.58       49.02     46.70 o 
  -8   8   4      110.59       63.30     59.92 o 
  -7   8   4      664.69      582.35     67.58 o 
  -6   8   4       26.26       36.85     26.37 o 
  -5   8   4      595.55      544.77     33.17 o 
  -4   8   4      412.02      432.95     30.15 o 
  -3   8   4     1338.78     1225.69     41.15 o 
  -2   8   4     1091.27     1049.56     28.10 o 
  -1   8   4        2.79        2.00      7.50 o 
   0   8   4     1167.45     1144.81     32.71 o 
   1   8   4     2071.37     2043.50     45.08 o 
   2   8   4        0.45       15.98      8.60 o 
   3   8   4     2102.64     2085.09     73.50 o 
   4   8   4      903.40      906.14     55.44 o 
   5   8   4      190.94      175.21     36.69 o 
   6   8   4        9.59       75.28     39.72 o 
   7   8   4      163.10      351.85     82.00 o 
   8   8   4       97.97      154.85     61.05 o 
  -8   9   4       44.24      159.45    108.48 o 
  -7   9   4       84.27      124.51     47.16 o 
  -6   9   4        6.93       28.92     25.89 o 
  -5   9   4       13.74       10.17     24.13 o 
  -4   9   4      630.15      545.18     30.58 o 
  -3   9   4        1.84       31.09     12.42 o 
  -2   9   4       75.47       94.67     13.45 o 
  -1   9   4      239.43      291.56     19.27 o 
   0   9   4      301.96      315.00     19.64 o 
   1   9   4      291.81      329.40     17.99 o 
   2   9   4      116.21      132.52     24.18 o 
   3   9   4      114.55       86.12     25.96 o 
   4   9   4       36.39       17.76     33.59 o 
   5   9   4       90.31       63.51     43.16 o 
   6   9   4       95.57      117.42     40.78 o 
   7   9   4       11.05       74.52     73.38 o 
  -7  10   4      992.68      978.94     91.92 o 
  -6  10   4      629.11      644.93     64.62 o 
  -5  10   4      184.75      245.82     45.09 o 
  -4  10   4      910.69     1010.25     66.71 o 
  -3  10   4      108.18      120.29     18.12 o 
  -2  10   4      535.56      539.89     26.43 o 
  -1  10   4     1707.66     1697.85     47.57 o 
   0  10   4     3452.13     3563.04     72.50 o 
   1  10   4     3889.62     3916.53     74.67 o 
   2  10   4       81.67      112.75     33.64 o 
   3  10   4      568.19      618.55    134.22 o 
   4  10   4     1381.52     1335.82     85.48 o 
   5  10   4      318.71      304.48     53.96 o 
   6  10   4       83.10       41.51     70.29 o 
   7  10   4      244.86      240.88     59.70 o 
  -7  11   4        0.81      -45.59     45.59 o 
  -6  11   4      255.30      215.15     63.09 o 
  -5  11   4      174.69      284.15     94.88 o 
  -4  11   4      206.25      217.57     45.25 o 
  -3  11   4      198.35      164.44     21.80 o 
  -2  11   4       47.87       62.72     24.34 o 
  -1  11   4       31.17       35.71     20.54 o 
   0  11   4        3.74        0.93     10.86 o 
   1  11   4       18.18       62.42     14.21 o 
   2  11   4      923.41      977.37     54.29 o 
   3  11   4      466.40      457.26     47.80 o 
   4  11   4       51.03       39.07     26.44 o 
   5  11   4       95.24      173.14     38.44 o 
   6  11   4      128.60      152.69     71.22 o 
   7  11   4       87.96      163.55    114.37 o 
  -7  12   4      328.90      318.76     70.53 o 
  -6  12   4      171.84      143.61     46.56 o 
  -5  12   4       20.47       57.82     43.23 o 
  -4  12   4      371.17      276.49     58.96 o 
  -3  12   4     1172.49     1239.20     82.13 o 
  -2  12   4      119.79      109.39     28.75 o 
  -1  12   4      394.41      353.23     43.99 o 
   0  12   4      988.17      983.22     39.74 o 
   1  12   4     1454.29     1405.61     58.31 o 
   2  12   4      153.13      107.26     44.06 o 
   3  12   4       13.95       -0.63     18.01 o 
   4  12   4     1061.31     1136.34     85.34 o 
   5  12   4      154.48      164.11     49.70 o 
   6  12   4      167.45      220.39     62.66 o 
  -6  13   4      154.30      269.86    106.64 o 
  -5  13   4      427.49      359.09     59.80 o 
  -4  13   4      457.50      458.78     49.32 o 
  -3  13   4      281.94      319.76     84.95 o 
  -2  13   4      728.51      729.71     51.47 o 
  -1  13   4      631.43      661.44     38.71 o 
   0  13   4       40.67       78.78     19.87 o 
   1  13   4      713.02      673.75     50.83 o 
   2  13   4     1318.01     1307.49     77.68 o 
   3  13   4      615.61      737.10    101.28 o 
   4  13   4        9.82       -1.18     28.77 o 
   5  13   4      325.20      455.67     74.73 o 
   6  13   4      156.85      221.70     66.57 o 
  -6  14   4       32.02       53.06    117.31 o 
  -5  14   4       29.26       88.37     48.12 o 
  -4  14   4       38.98       91.00     43.45 o 
  -3  14   4       15.17       -8.95     38.64 o 
  -2  14   4        6.63       -7.48     27.21 o 
  -1  14   4        8.44       45.69     23.07 o 
   0  14   4        0.64       45.10     35.28 o 
   1  14   4       61.51       83.77     29.71 o 
   2  14   4        0.02      103.41    145.62 o 
   3  14   4      154.01      202.85     55.13 o 
   4  14   4        0.05       22.28     39.36 o 
   5  14   4        4.64        5.27     37.01 o 
  -5  15   4      363.73      387.24     68.13 o 
  -4  15   4      342.87      424.27     60.96 o 
  -3  15   4        9.84       64.56     40.08 o 
  -2  15   4      853.25      890.45     83.56 o 
  -1  15   4     1213.46     1273.94     58.35 o 
   0  15   4      157.49      178.69     34.48 o 
   1  15   4      149.31      177.22     48.03 o 
   2  15   4      619.89      649.72     72.31 o 
   3  15   4      247.98      354.52     67.02 o 
   4  15   4        0.80       43.01     77.05 o 
   5  15   4      257.83      268.16     79.91 o 
  -4  16   4      213.49      247.34     71.89 o 
  -3  16   4      229.74      243.40     64.69 o 
  -2  16   4      121.98      637.57    322.82 o 
  -1  16   4        1.38       14.90     28.35 o 
   0  16   4      108.57      141.74     47.28 o 
   1  16   4      215.40      257.73     55.95 o 
   2  16   4        3.35       84.16     80.63 o 
   3  16   4        0.76       37.98     43.11 o 
   4  16   4      203.65       84.40     74.12 o 
  -3  17   4       35.85        2.96     40.51 o 
  -2  17   4      216.75      263.39     85.15 o 
  -1  17   4      129.13      203.56     89.08 o 
   0  17   4        0.15      -58.59     92.67 o 
   1  17   4      128.88      178.91     58.63 o 
   2  17   4      133.76      190.62     74.22 o 
   3  17   4       62.19       67.73     53.06 o 
  -1  18   4       36.86       51.37     84.70 o 
   0  18   4      506.57      438.23     95.37 o 
   1  18   4      239.50      369.02    162.30 o 
  -9   1   5        1.35      -23.85     35.25 o 
  -8   1   5      696.62      668.99     60.96 o 
  -7   1   5     1289.86     1233.32     60.83 o 
  -6   1   5      627.70      682.96     33.83 o 
  -5   1   5       22.41       32.44     12.17 o 
  -4   1   5     4923.56     4703.59     86.01 o 
  -3   1   5     7309.73     7344.43     90.32 o 
  -2   1   5       11.07       28.17      7.56 o 
  -1   1   5      782.11      828.75     14.22 o 
   0   1   5    22852.63    22880.27    162.69 o 
   1   1   5     7899.13     8416.67     75.31 o 
   2   1   5       47.65       35.35      5.99 o 
   3   1   5      339.72      352.64     13.85 o 
   4   1   5     8440.89     8626.63    123.60 o 
   5   1   5     1747.75     1618.36     44.33 o 
   6   1   5      143.16      149.55     19.70 o 
   7   1   5      963.43      856.62     51.56 o 
   8   1   5      506.48      534.23     75.03 o 
   9   1   5        6.09       32.52     54.24 o 
  -9   2   5       78.54       68.34     43.92 o 
  -8   2   5      547.91      501.04     67.17 o 
  -7   2   5      188.76      204.63     25.09 o 
  -6   2   5       34.58       66.39     26.71 o 
  -5   2   5      574.61      547.19     31.48 o 
  -4   2   5     2163.24     2229.14     44.88 o 
  -3   2   5     6806.82     7295.82     88.83 o 
  -2   2   5     6008.32     5875.81     62.89 o 
  -1   2   5     1488.54     1550.06     27.28 o 
   0   2   5     1323.59     1580.34     26.01 o 
   1   2   5     1363.96     1363.93     18.98 o 
   2   2   5      345.88      269.23      9.40 o 
   3   2   5     5740.59     6013.51     78.05 o 
   4   2   5      362.36      370.77     19.64 o 
   5   2   5     1557.37     1455.96     40.75 o 
   6   2   5      122.68      144.43     18.45 o 
   7   2   5       87.45      123.64     29.42 o 
   8   2   5       64.95      155.03     54.16 o 
  -9   3   5       29.92       23.92     43.76 o 
  -8   3   5      171.58      205.69     54.90 o 
  -7   3   5       20.31        4.98     19.05 o 
  -6   3   5      400.69      365.48     23.97 o 
  -5   3   5       48.53       75.10     16.79 o 
  -4   3   5     2006.97     1981.83     40.22 o 
  -3   3   5     1177.22     1217.65     24.56 o 
  -2   3   5     1471.48     1586.83     25.38 o 
  -1   3   5     7169.37     7485.12     73.21 o 
   0   3   5     2501.10     2565.84     46.76 o 
   1   3   5      653.34      805.56     19.08 o 
   2   3   5      130.57      108.80      7.13 o 
   3   3   5     2104.08     2204.79     35.74 o 
   4   3   5     1122.35     1042.36     28.63 o 
   5   3   5     1386.30     1313.69     36.39 o 
   6   3   5      642.68      599.44     34.42 o 
   7   3   5      683.12      775.83     89.95 o 
   8   3   5       44.59       76.38     48.22 o 
  -9   4   5      672.73      718.50    115.12 o 
  -8   4   5     1168.78     1122.88     99.21 o 
  -7   4   5       13.22       -3.31     24.16 o 
  -6   4   5     2669.21     2598.00     80.52 o 
  -5   4   5     3872.54     3812.17     89.45 o 
  -4   4   5      667.25      657.02     20.98 o 
  -3   4   5     3122.93     3285.77     50.72 o 
  -2   4   5    12326.23    12749.73    131.37 o 
  -1   4   5    22697.54    22824.76    251.11 o 
   0   4   5       41.76       82.72      7.91 o 
   1   4   5      170.32      123.09      5.68 o 
   2   4   5     9066.00     9204.94    114.99 o 
   3   4   5     2063.05     1898.19     39.53 o 
   4   4   5      482.86      494.46     18.95 o 
   5   4   5     3096.63     3032.16     74.03 o 
   6   4   5     1083.33     1101.30     78.45 o 
   7   4   5      164.67      149.22     45.98 o 
   8   4   5      189.22      238.35     62.87 o 
  -9   5   5        0.59       99.55     70.85 o 
  -8   5   5       25.70       22.86     42.33 o 
  -7   5   5      184.76      249.12     44.83 o 
  -6   5   5       80.95      119.82     32.64 o 
  -5   5   5      395.90      398.06     38.91 o 
  -4   5   5      356.82      336.13     28.93 o 
  -3   5   5      414.89      493.88     16.70 o 
  -2   5   5       65.18       62.96     14.95 o 
  -1   5   5     2442.07     2530.81     47.69 o 
   0   5   5      158.40      175.48     12.55 o 
   1   5   5      358.67      384.49     22.26 o 
   2   5   5     1913.27     2017.10     50.36 o 
   3   5   5      190.18      200.79     20.05 o 
   4   5   5      294.56      273.66     29.33 o 
   5   5   5       61.04       26.76     19.40 o 
   6   5   5      480.63      453.17     55.84 o 
   7   5   5      184.39      256.25     49.98 o 
   8   5   5       81.07       33.86     47.78 o 
  -8   6   5      212.99      361.70     59.47 o 
  -7   6   5       43.21       81.14     31.45 o 
  -6   6   5     1376.11     1295.57     53.77 o 
  -5   6   5     1500.44     1389.43     48.95 o 
  -4   6   5     2663.47     2338.85     45.15 o 
  -3   6   5       96.48      127.20     17.10 o 
  -2   6   5     2223.83     2280.00     45.99 o 
  -1   6   5     4136.80     4030.68     60.28 o 
   0   6   5      428.06      435.70     15.11 o 
   1   6   5     2349.29     2510.11     36.68 o 
   2   6   5     7192.22     7408.14    118.45 o 
   3   6   5      255.35      238.97     33.99 o 
   4   6   5       48.21       98.90     24.15 o 
   5   6   5      956.64      933.91     54.38 o 
   6   6   5      711.80      674.24     55.92 o 
   7   6   5      406.35      414.32     61.93 o 
   8   6   5        2.71       20.55     42.60 o 
  -8   7   5      401.02      329.01     65.67 o 
  -7   7   5      200.15      206.97     40.43 o 
  -6   7   5      128.00      147.99     23.98 o 
  -5   7   5     3136.79     2953.73     83.90 o 
  -4   7   5     3713.67     3487.32     79.75 o 
  -3   7   5     1477.60     1445.64     43.72 o 
  -2   7   5     1001.74      977.77     26.48 o 
  -1   7   5      136.87      222.66     16.04 o 
   0   7   5      596.54      519.49     21.76 o 
   1   7   5     1663.47     1697.29     31.59 o 
   2   7   5       27.32       72.14     33.54 o 
   3   7   5     2829.02     2883.63     85.18 o 
   4   7   5     1740.99     1567.51     65.73 o 
   5   7   5      515.11      547.05     44.86 o 
   6   7   5       83.13      180.13     42.82 o 
   7   7   5      436.89      371.77     68.89 o 
   8   7   5       72.11       97.55    107.99 o 
  -8   8   5       15.37       32.37     43.29 o 
  -7   8   5        8.46        2.31     26.83 o 
  -6   8   5       62.53       64.19     54.37 o 
  -5   8   5      301.39      286.88     32.51 o 
  -4   8   5      340.19      312.91     23.68 o 
  -3   8   5        1.08        4.36      7.40 o 
  -2   8   5      163.88      181.95     14.46 o 
  -1   8   5      604.81      575.47     22.80 o 
   0   8   5      246.40      245.63     20.57 o 
   1   8   5       68.62       55.84     12.14 o 
   2   8   5     2345.29     2338.46     67.13 o 
   3   8   5      813.99      760.10     46.99 o 
   4   8   5       22.48       67.70     23.37 o 
   5   8   5       89.27      156.30     30.43 o 
   6   8   5      230.88      185.06     47.30 o 
   7   8   5      161.05      166.23     79.73 o 
   8   8   5       53.83      195.79     68.03 o 
  -8   9   5      245.06      238.49     74.69 o 
  -7   9   5      811.23      835.72     84.57 o 
  -6   9   5      401.69      404.36     52.46 o 
  -5   9   5       96.66      151.18     45.11 o 
  -4   9   5       43.43       93.12     22.72 o 
  -3   9   5      381.58      377.15     23.30 o 
  -2   9   5      572.24      561.36     25.57 o 
  -1   9   5     1224.78     1197.36     36.30 o 
   0   9   5     4951.94     5296.84     91.06 o 
   1   9   5     6993.63     6923.77    104.84 o 
   2   9   5      268.44      264.91     23.94 o 
   3   9   5     1085.98     1038.19     67.94 o 
   4   9   5      768.56      737.03     59.01 o 
   5   9   5      153.88      179.68     38.93 o 
   6   9   5        8.26       39.96     36.88 o 
   7   9   5      523.79      571.45     78.44 o 
  -7  10   5       61.80       39.45     51.92 o 
  -6  10   5       17.82       67.54     46.02 o 
  -5  10   5       11.51       29.70     31.02 o 
  -4  10   5        9.77       34.62     22.10 o 
  -3  10   5      127.01       98.91     14.64 o 
  -2  10   5      907.11      920.48     33.73 o 
  -1  10   5      851.03      851.72     33.84 o 
   0  10   5       87.51       69.29     15.14 o 
   1  10   5      486.92      470.25     21.39 o 
   2  10   5        0.36       31.95     26.31 o 
   3  10   5      158.52      195.64     31.36 o 
   4  10   5       88.78       97.37     31.73 o 
   5  10   5      104.21       57.76     37.37 o 
   6  10   5       99.14       63.34     63.66 o 
   7  10   5       40.79       45.45     41.72 o 
  -7  11   5      374.19      574.50     83.67 o 
  -6  11   5       67.59      176.56     55.51 o 
  -5  11   5        0.03        7.42     26.80 o 
  -4  11   5      125.84      151.53     36.88 o 
  -3  11   5     1065.36      977.92     56.79 o 
  -2  11   5      179.50      164.44     19.66 o 
  -1  11   5       98.05      191.62     29.16 o 
   0  11   5     1708.36     1660.97     49.48 o 
   1  11   5     1654.58     1696.62     56.23 o 
   2  11   5       39.18       45.26     27.74 o 
   3  11   5      335.65      289.51     37.87 o 
   4  11   5     1219.35     1301.07     75.30 o 
   5  11   5      166.38      153.37     38.51 o 
   6  11   5       31.65       56.52     48.80 o 
   7  11   5       93.10       99.50     53.39 o 
  -7  12   5        0.56       15.88     99.78 o 
  -6  12   5      249.78      394.54     64.52 o 
  -5  12   5      687.80      778.07     93.27 o 
  -4  12   5      643.69      630.79     76.27 o 
  -3  12   5       20.83       82.56     28.13 o 
  -2  12   5      901.75      856.47     52.01 o 
  -1  12   5      702.66      583.22     34.39 o 
   0  12   5      280.94      303.54     25.00 o 
   1  12   5      861.49      904.54     44.62 o 
   2  12   5     2901.63     2961.92    126.70 o 
   3  12   5       14.80       15.70     25.76 o 
   4  12   5        9.00       11.64     28.57 o 
   5  12   5      129.68      163.75     49.68 o 
   6  12   5      205.57      170.69     60.60 o 
  -6  13   5        8.93        4.88     88.38 o 
  -5  13   5        4.71      115.83    106.03 o 
  -4  13   5      246.08      220.91     49.52 o 
  -3  13   5      180.71      183.94     46.69 o 
  -2  13   5       58.94       71.87     21.50 o 
  -1  13   5      292.23      328.94     29.65 o 
   0  13   5      305.49      331.02     28.95 o 
   1  13   5      328.17      305.63     33.21 o 
   2  13   5      107.42      141.73     35.96 o 
   3  13   5      473.59      390.60     46.42 o 
   4  13   5       12.62       10.02     40.90 o 
   5  13   5        5.59      -21.52     45.36 o 
   6  13   5       66.08      -45.87     50.76 o 
  -6  14   5      141.62       61.95     57.19 o 
  -5  14   5      511.49      441.21     67.42 o 
  -4  14   5      386.68      431.49     86.05 o 
  -3  14   5      106.72      136.34     51.90 o 
  -2  14   5      531.67      593.38     43.89 o 
  -1  14   5      584.65      646.48     41.97 o 
   0  14   5       45.60       76.42     22.44 o 
   1  14   5      671.08      652.21     50.54 o 
   2  14   5      548.32      696.76     74.10 o 
   3  14   5      238.14      256.67     72.63 o 
   4  14   5       24.44      103.51     84.49 o 
   5  14   5      516.60      425.91     78.93 o 
  -5  15   5       15.65       76.50     49.64 o 
  -4  15   5        6.81       52.90     55.32 o 
  -3  15   5       21.40       48.25     36.22 o 
  -2  15   5       81.46       56.10     39.83 o 
  -1  15   5       62.91       83.26     30.21 o 
   0  15   5       59.18       39.22     24.22 o 
   1  15   5       90.42       38.98     55.24 o 
   2  15   5       20.38       31.35     30.36 o 
   3  15   5        3.24      -38.70     53.99 o 
   4  15   5       85.51       80.79     78.97 o 
   5  15   5       23.61      -25.79     56.59 o 
  -4  16   5      115.73      182.44     76.18 o 
  -3  16   5       53.57      -22.81     40.94 o 
  -2  16   5      461.93      574.63    100.02 o 
  -1  16   5      589.44      803.80    114.94 o 
   0  16   5       51.10       84.41     47.75 o 
   1  16   5       37.30       -4.44     35.53 o 
   2  16   5      162.45      204.54     52.00 o 
   3  16   5      303.66      448.50     82.55 o 
   4  16   5        1.20       41.09     43.69 o 
  -3  17   5      170.77      100.54     46.26 o 
  -2  17   5       39.04       81.35     64.77 o 
  -1  17   5        8.52      -10.03     35.01 o 
   0  17   5      339.14      424.70     91.63 o 
   1  17   5      173.52      194.89     54.75 o 
   2  17   5        0.12       -5.89     30.17 o 
   3  17   5      129.86      109.70     59.68 o 
  -1  18   5       33.23       36.27     54.79 o 
   0  18   5        0.42       68.89     60.74 o 
   1  18   5       59.17      157.09    119.64 o 
  -9   0   6      156.22      157.06    119.88 o 
  -8   0   6      188.12      116.59     56.20 o 
  -7   0   6      859.77      962.81     66.60 o 
  -6   0   6      683.50      751.02     51.28 o 
  -5   0   6       10.22       25.18     17.55 o 
  -4   0   6     1195.50     1079.35     42.22 o 
  -3   0   6     7611.30     7170.55    125.82 o 
  -2   0   6      581.86      510.80     25.57 o 
  -1   0   6     1771.52     1967.81     43.69 o 
   0   0   6      220.80      144.74      7.58 o 
   1   0   6     2612.99     2745.44     49.05 o 
   2   0   6      678.39      667.58     24.13 o 
   3   0   6     1888.67     1955.77     53.07 o 
   4   0   6     8986.73     9083.50    261.56 o 
   5   0   6     6294.34     6432.07    164.16 o 
   6   0   6      319.00      317.34     35.95 o 
   7   0   6      320.02      409.09     49.66 o 
   8   0   6      450.59      517.16     84.63 o 
  -9   1   6       17.92       12.39     31.39 o 
  -8   1   6      587.89      555.63     59.56 o 
  -7   1   6        2.41       51.80     28.27 o 
  -6   1   6      147.82      209.21     21.32 o 
  -5   1   6      479.75      494.17     24.64 o 
  -4   1   6     2439.18     2490.29     49.28 o 
  -3   1   6      225.62      240.16     14.49 o 
  -2   1   6     1491.68     1364.20     21.10 o 
  -1   1   6     2593.43     2548.87     39.78 o 
   0   1   6     5568.06     5635.06     49.48 o 
   1   1   6    30343.99    31615.13    271.30 o 
   2   1   6      120.78      178.14      9.29 o 
   3   1   6      923.30      941.40     24.03 o 
   4   1   6        0.27       27.51     17.80 o 
   5   1   6     2518.62     2510.19     61.28 o 
   6   1   6      109.38       96.39     21.83 o 
   7   1   6      125.81      133.92     29.03 o 
   8   1   6        0.90       37.07     83.97 o 
  -9   2   6       65.80       39.12     57.20 o 
  -8   2   6      287.42      329.17     45.95 o 
  -7   2   6      769.84      786.06     45.69 o 
  -6   2   6      683.88      659.91     38.89 o 
  -5   2   6      176.72      224.92     17.81 o 
  -4   2   6     1484.95     1337.16     39.20 o 
  -3   2   6     6007.17     6068.60     78.82 o 
  -2   2   6      524.00      538.63     16.05 o 
  -1   2   6     1015.24     1018.84     15.77 o 
   0   2   6     6755.25     6826.20     62.32 o 
   1   2   6     1944.94     2169.79    105.82 o 
   2   2   6     1001.78     1040.51     19.86 o 
   3   2   6      589.15      506.15     16.58 o 
   4   2   6     3095.07     3187.70     58.78 o 
   5   2   6      528.79      525.96     44.40 o 
   6   2   6      175.18      217.65     25.04 o 
   7   2   6      311.24      322.51     36.02 o 
   8   2   6      382.77      395.99     77.10 o 
  -9   3   6       90.15      173.82     92.74 o 
  -8   3   6      637.30      791.78     86.54 o 
  -7   3   6      203.17      177.74     39.56 o 
  -6   3   6      867.19      816.91     33.13 o 
  -5   3   6     1475.03     1387.73     51.60 o 
  -4   3   6     1668.01     1675.51     37.26 o 
  -3   3   6     1476.85     1446.78     28.97 o 
  -2   3   6     2601.27     2468.45     34.81 o 
  -1   3   6     6928.18     6890.75     91.49 o 
   0   3   6      701.32      854.87     15.98 o 
   1   3   6     1186.39     1164.72     20.79 o 
   2   3   6     5499.20     5550.11     63.93 o 
   3   3   6     2028.37     2190.03     46.66 o 
   4   3   6      708.75      740.37     23.56 o 
   5   3   6      895.94      750.97     41.58 o 
   6   3   6      112.38       99.68     20.49 o 
   7   3   6      245.28      275.26     51.31 o 
   8   3   6       55.13       86.87     39.06 o 
  -9   4   6        0.25       32.34     57.31 o 
  -8   4   6       43.74       20.11     25.96 o 
  -7   4   6        9.16       -3.07     19.58 o 
  -6   4   6        3.39      -12.04     12.04 o 
  -5   4   6      499.64      491.12     29.95 o 
  -4   4   6      187.98      212.73     14.24 o 
  -3   4   6     1099.79     1128.15     25.15 o 
  -2   4   6      487.67      537.09     27.73 o 
  -1   4   6     4618.26     4471.30     56.20 o 
   0   4   6       60.37       60.61      6.49 o 
   1   4   6      353.00      337.88     21.16 o 
   2   4   6     2494.67     2828.33     44.11 o 
   3   4   6       55.54       77.48     10.63 o 
   4   4   6       39.90       40.00      8.12 o 
   5   4   6        0.39       16.49     13.11 o 
   6   4   6      208.62      251.30     61.43 o 
   7   4   6      171.85      139.37     41.72 o 
   8   4   6       34.61        7.57     35.25 o 
  -9   5   6      124.83      114.64     72.68 o 
  -8   5   6      675.78      812.94    105.98 o 
  -7   5   6      651.17      624.86     54.64 o 
  -6   5   6       17.63       38.89     31.04 o 
  -5   5   6     3299.24     3258.82     84.01 o 
  -4   5   6     2046.41     1900.45     40.63 o 
  -3   5   6      509.55      436.53     19.27 o 
  -2   5   6    11927.15    12899.17    147.72 o 
  -1   5   6    17141.99    17549.70    206.76 o 
   0   5   6     1471.45     1686.05     29.83 o 
   1   5   6       39.09       35.96      6.50 o 
   2   5   6      508.63      388.93     17.01 o 
   3   5   6      166.65      134.74     11.15 o 
   4   5   6        8.34       57.12     24.56 o 
   5   5   6      106.21      147.68     32.63 o 
   6   5   6     1556.54     1644.21     88.96 o 
   7   5   6      170.76      218.99     41.59 o 
   8   5   6       13.62       50.02     84.43 o 
  -8   6   6        2.76       38.60     50.54 o 
  -7   6   6      144.43      105.02     31.75 o 
  -6   6   6      217.60      220.57     29.25 o 
  -5   6   6      637.16      593.11     34.97 o 
  -4   6   6      938.17      914.76     27.43 o 
  -3   6   6      388.84      341.11     15.95 o 
  -2   6   6       40.61       71.14     15.42 o 
  -1   6   6     7653.13     8868.71    131.15 o 
   0   6   6       83.16       94.33     11.05 o 
   1   6   6     1268.97     1255.82     24.80 o 
   2   6   6       50.91       66.57     16.90 o 
   3   6   6      356.18      309.37     27.63 o 
   4   6   6      229.89      214.43     26.53 o 
   5   6   6       49.40       60.90     26.74 o 
   6   6   6       55.43      109.67     41.21 o 
   7   6   6       19.86      135.78     48.72 o 
   8   6   6      119.48      117.10     55.36 o 
  -8   7   6       42.55      176.79     61.84 o 
  -7   7   6      375.26      399.82     78.64 o 
  -6   7   6      521.80      423.40     36.75 o 
  -5   7   6     6630.68     6237.81    137.68 o 
  -4   7   6     3029.00     2781.63     81.82 o 
  -3   7   6       94.34       80.13     10.58 o 
  -2   7   6     2415.26     2412.31     46.77 o 
  -1   7   6     1957.01     1858.55     40.25 o 
   0   7   6      115.16      136.30     13.79 o 
   1   7   6     1127.10     1127.95     25.04 o 
   2   7   6     6307.27     6375.16    104.82 o 
   3   7   6      824.97      876.57     47.24 o 
   4   7   6      125.75      127.88     36.27 o 
   5   7   6      805.05      757.44     68.13 o 
   6   7   6     1376.92     1268.95     91.43 o 
   7   7   6      313.60      263.58     64.12 o 
   8   7   6      142.18      252.15     73.61 o 
  -8   8   6      348.71      322.65     67.27 o 
  -7   8   6      157.36      198.05     39.53 o 
  -6   8   6      214.40      233.98     41.83 o 
  -5   8   6      910.64      798.30     45.29 o 
  -4   8   6       35.60       55.88     16.29 o 
  -3   8   6      879.43      765.71     26.34 o 
  -2   8   6     1674.57     1704.25     40.81 o 
  -1   8   6      179.75      181.40     16.07 o 
   0   8   6     1719.73     1735.25     50.56 o 
   1   8   6     3968.19     3708.50     67.83 o 
   2   8   6      215.67      260.31     33.41 o 
   3   8   6     2432.28     2294.21     82.66 o 
   4   8   6      719.65      815.39     81.42 o 
   5   8   6      393.97      537.80     48.69 o 
   6   8   6       48.25       60.06     74.08 o 
   7   8   6      360.15      323.82     85.81 o 
  -8   9   6        1.34      154.89    154.33 o 
  -7   9   6       15.50      -23.91     40.52 o 
  -6   9   6       26.55       72.71     35.42 o 
  -5   9   6      255.24      238.51     25.78 o 
  -4   9   6        1.55       27.02     24.63 o 
  -3   9   6       18.42       38.83     15.08 o 
  -2   9   6       59.52       64.50     12.93 o 
  -1   9   6       82.07      105.63     14.60 o 
   0   9   6        9.08       12.76     12.43 o 
   1   9   6      463.90      411.32     24.05 o 
   2   9   6      627.06      690.85     29.72 o 
   3   9   6       68.91       53.42     27.10 o 
   4   9   6        0.02       -3.53     22.46 o 
   5   9   6       44.31       14.22     28.75 o 
   6   9   6      211.36      336.25     62.02 o 
   7   9   6       21.37       60.30     44.61 o 
  -7  10   6      967.56      908.75    106.78 o 
  -6  10   6      526.29      535.36     77.04 o 
  -5  10   6      230.42      172.08     39.57 o 
  -4  10   6      367.77      403.03     34.88 o 
  -3  10   6     2049.76     1946.68     52.03 o 
  -2  10   6     1868.12     1865.62     50.38 o 
  -1  10   6      343.50      342.92     24.32 o 
   0  10   6     5600.10     5760.83    105.88 o 
   1  10   6     2745.48     2719.35     57.72 o 
   2  10   6      432.73      420.77     27.86 o 
   3  10   6     1075.23     1081.13     69.97 o 
   4  10   6     1847.94     1799.75     87.08 o 
   5  10   6      676.81      745.99     74.14 o 
   6  10   6       12.95      -31.01     49.32 o 
   7  10   6      167.98      215.82    102.12 o 
  -7  11   6       62.46       26.10     48.18 o 
  -6  11   6      110.75       86.66     51.52 o 
  -5  11   6      919.77      942.89     93.66 o 
  -4  11   6       19.85       45.50     28.20 o 
  -3  11   6      109.13       99.12     32.09 o 
  -2  11   6      693.59      681.52     35.05 o 
  -1  11   6      159.63      193.13     21.63 o 
   0  11   6      494.48      524.03     27.96 o 
   1  11   6      156.84      185.08     18.60 o 
   2  11   6     1124.68     1008.55     77.86 o 
   3  11   6      340.77      375.64     43.34 o 
   4  11   6       50.08       17.06     26.69 o 
   5  11   6       25.28       71.85     42.63 o 
   6  11   6      174.83      245.45     59.14 o 
   7  11   6        8.26       -4.44     35.54 o 
  -7  12   6      254.47      183.72    148.32 o 
  -6  12   6      285.23      277.44     54.10 o 
  -5  12   6        7.88       27.95     53.93 o 
  -4  12   6      211.18      245.72     58.50 o 
  -3  12   6      627.15      627.23     43.54 o 
  -2  12   6      172.76      192.50     23.51 o 
  -1  12   6      354.96      374.85     29.92 o 
   0  12   6     1109.85     1149.39     43.02 o 
   1  12   6      877.02      899.39     46.34 o 
   2  12   6      622.64      542.82     74.94 o 
   3  12   6        5.85       48.93     72.41 o 
   4  12   6      519.36      677.76     70.44 o 
   5  12   6       86.08       42.15     42.61 o 
   6  12   6       13.05      142.39    112.84 o 
  -6  13   6       78.45        0.74     67.91 o 
  -5  13   6      445.32      426.33    103.95 o 
  -4  13   6      903.59     1042.83     98.98 o 
  -3  13   6      160.42      212.41     43.71 o 
  -2  13   6     1214.90     1175.70     53.61 o 
  -1  13   6     1957.55     1875.10     63.05 o 
   0  13   6      105.54      167.29     23.34 o 
   1  13   6     1538.18     1489.71     75.97 o 
   2  13   6      912.97      921.68     60.62 o 
   3  13   6        6.56      122.54     54.71 o 
   4  13   6        0.41      -30.50     38.21 o 
   5  13   6      198.17      204.45     53.48 o 
   6  13   6      183.88      233.10     72.05 o 
  -6  14   6        0.33       22.37     39.63 o 
  -5  14   6        6.80       46.47     49.35 o 
  -4  14   6        6.95       -1.23     44.62 o 
  -3  14   6       93.02       95.65     37.72 o 
  -2  14   6      172.29      186.26     31.59 o 
  -1  14   6        0.06       13.17     23.21 o 
   0  14   6      162.71      177.14     26.66 o 
   1  14   6        0.05       -8.70     25.51 o 
   2  14   6      463.10      476.63     61.94 o 
   3  14   6       26.33       65.66     48.43 o 
   4  14   6        0.07      249.02     65.82 o 
   5  14   6       20.47       10.88     47.19 o 
  -5  15   6      947.83      887.55     92.97 o 
  -4  15   6      345.00      308.98     67.89 o 
  -3  15   6      144.13      225.47     55.80 o 
  -2  15   6      754.59      710.27     90.09 o 
  -1  15   6     1203.71     1305.22     60.43 o 
   0  15   6      212.62      250.27     36.43 o 
   1  15   6      149.70      257.62     47.55 o 
   2  15   6      829.04      775.03     74.98 o 
   3  15   6      382.94      410.46     68.40 o 
   4  15   6        8.36      112.64     47.47 o 
  -4  16   6       16.14       89.17     92.67 o 
  -3  16   6      181.28      157.67     50.84 o 
  -2  16   6        2.84      -10.08     42.32 o 
  -1  16   6       30.24       83.69    154.20 o 
   0  16   6       66.60      112.43     36.96 o 
   1  16   6       33.73       26.99     36.42 o 
   2  16   6      180.70      159.06     57.55 o 
   3  16   6        0.92       64.84     47.12 o 
   4  16   6       88.66      103.73    123.84 o 
  -3  17   6       18.42      134.43     67.47 o 
  -2  17   6      298.21      240.69    177.13 o 
  -1  17   6      103.46      264.71    127.11 o 
   0  17   6       41.85       68.60     50.45 o 
   1  17   6        8.32       69.77     81.05 o 
   2  17   6      228.70      153.92     60.36 o 
   0  18   6      501.38      397.67     96.12 o 
  -9   1   7        2.76       11.01     32.69 o 
  -8   1   7      110.08      186.77     47.84 o 
  -7   1   7     1226.48     1237.67     50.86 o 
  -6   1   7      827.61      785.33     36.31 o 
  -5   1   7      356.63      420.70     24.28 o 
  -4   1   7      450.81      335.74     18.11 o 
  -3   1   7     1768.97     1493.87     31.31 o 
  -2   1   7      274.74      254.79      8.05 o 
  -1   1   7     2323.42     2636.28     42.65 o 
   0   1   7      396.82      260.06      9.13 o 
   1   1   7     9666.16     9994.05    101.30 o 
   2   1   7     1928.25     1872.56     32.16 o 
   3   1   7     1403.52     1282.32     30.05 o 
   4   1   7     7610.48     7935.26    123.37 o 
   5   1   7     3663.04     3604.46     80.18 o 
   6   1   7      612.95      523.76     30.29 o 
   7   1   7      349.79      319.74     39.29 o 
   8   1   7      376.70      416.32     65.50 o 
  -9   2   7      101.98       64.52     45.98 o 
  -8   2   7      287.88      376.86     51.25 o 
  -7   2   7      311.79      282.61     28.51 o 
  -6   2   7       21.15       63.89     17.19 o 
  -5   2   7      282.95      297.09     25.10 o 
  -4   2   7     2682.02     2604.96     51.77 o 
  -3   2   7     1132.89     1177.08     29.80 o 
  -2   2   7     2738.55     2616.14     68.97 o 
  -1   2   7       14.21       12.12      7.53 o 
   0   2   7       30.01       77.34     12.39 o 
   1   2   7    10452.39    10732.70    119.36 o 
   2   2   7     3156.73     3283.65     46.88 o 
   3   2   7      426.62      415.70     16.60 o 
   4   2   7       26.25       22.16     11.75 o 
   5   2   7      347.87      352.10     29.76 o 
   6   2   7       18.42       34.50     18.06 o 
   7   2   7       15.51       51.66     31.99 o 
   8   2   7       72.95      189.49     50.20 o 
  -9   3   7        4.96       38.01     43.43 o 
  -8   3   7       11.20       42.65     37.36 o 
  -7   3   7        2.79        5.29     21.53 o 
  -6   3   7        2.69      -11.99     14.03 o 
  -5   3   7      255.70      267.66     31.52 o 
  -4   3   7     3582.72     3667.45     64.79 o 
  -3   3   7     2434.84     2593.29     51.02 o 
  -2   3   7      385.17      379.67     15.68 o 
  -1   3   7     4244.30     4685.78     68.24 o 
   0   3   7     1222.18     1111.02     20.61 o 
   1   3   7      309.86      305.21     10.85 o 
   2   3   7     3782.00     4318.88     56.63 o 
   3   3   7     1228.50     1308.67     27.66 o 
   4   3   7     1759.38     1664.80     39.37 o 
   5   3   7       52.87       71.84     15.37 o 
   6   3   7       50.66       31.07     32.20 o 
   7   3   7      290.30      346.90     49.61 o 
   8   3   7       13.58       58.69     35.83 o 
  -9   4   7      293.12      358.69     75.30 o 
  -8   4   7      319.68      345.84     49.30 o 
  -7   4   7       87.94      134.62     47.31 o 
  -6   4   7      351.76      299.37     23.29 o 
  -5   4   7     2981.41     2888.94     68.99 o 
  -4   4   7     3475.05     3443.89     63.05 o 
  -3   4   7        4.43        8.10     11.01 o 
  -2   4   7    18676.61    20066.41    205.05 o 
  -1   4   7     5776.98     5549.82     68.19 o 
   0   4   7      304.78      308.16     11.29 o 
   1   4   7     2085.89     1978.29     41.55 o 
   2   4   7     7150.48     6845.97    129.20 o 
   3   4   7     2988.20     3045.80     46.37 o 
   4   4   7       68.36      105.19     12.94 o 
   5   4   7      380.19      388.89     36.45 o 
   6   4   7     2428.38     2542.65    120.21 o 
   7   4   7      630.75      621.15     60.16 o 
   8   4   7        0.31       28.78     48.29 o 
  -8   5   7        0.42      -45.79     50.24 o 
  -7   5   7       43.19       82.63     33.72 o 
  -6   5   7      969.73      933.67     47.86 o 
  -5   5   7      790.52      804.79     30.35 o 
  -4   5   7       16.05       20.53     10.91 o 
  -3   5   7      547.57      590.19     19.09 o 
  -2   5   7     2456.31     2665.80     57.26 o 
  -1   5   7    10045.66    11193.29    130.54 o 
   0   5   7     1061.07     1151.42     36.02 o 
   1   5   7       25.11       31.70     11.55 o 
   2   5   7     1357.03     1537.77     36.78 o 
   3   5   7       57.24       99.48     25.19 o 
   4   5   7       30.84       46.12     25.92 o 
   5   5   7        0.22        4.79     17.60 o 
   6   5   7        1.34       49.07     38.46 o 
   7   5   7      166.83      152.31     41.21 o 
   8   5   7       42.49       53.58     54.65 o 
  -8   6   7      217.39      180.41    111.91 o 
  -7   6   7       67.12       90.86     30.55 o 
  -6   6   7      319.61      350.95     35.73 o 
  -5   6   7     1244.68     1234.93     49.02 o 
  -4   6   7      679.60      629.39     23.21 o 
  -3   6   7      129.51      146.35     21.76 o 
  -2   6   7     3415.45     3264.72     55.73 o 
  -1   6   7     8947.61     8626.84    114.14 o 
   0   6   7     2270.87     2370.98     45.53 o 
   1   6   7      279.11      276.27     17.47 o 
   2   6   7     1680.20     1517.77     38.39 o 
   3   6   7      237.73      167.99     13.19 o 
   4   6   7       33.73       32.65     20.49 o 
   5   6   7      396.28      523.22    119.74 o 
   6   6   7       22.04      140.72     68.76 o 
   7   6   7       95.53       56.78     42.75 o 
   8   6   7        2.06       15.31     41.70 o 
  -8   7   7       68.86      155.90     66.21 o 
  -7   7   7      388.70      391.25     47.17 o 
  -6   7   7       79.53      139.77     33.22 o 
  -5   7   7     1121.51     1023.42     44.90 o 
  -4   7   7      229.67      227.05     23.83 o 
  -3   7   7     1045.85     1023.19     35.71 o 
  -2   7   7     1128.64     1153.47     31.24 o 
  -1   7   7       90.79      146.49     14.31 o 
   0   7   7     2294.63     2421.69     53.54 o 
   1   7   7     2902.45     2725.24     57.55 o 
   2   7   7      513.14      532.92     22.44 o 
   3   7   7     1526.07     1572.31     60.87 o 
   4   7   7     2083.72     2104.31     94.53 o 
   5   7   7     1532.68     1433.06     79.68 o 
   6   7   7       32.04       47.70     34.01 o 
   7   7   7      626.52      472.95     73.14 o 
   8   7   7      251.57      205.39     65.73 o 
  -8   8   7      329.72      367.09     84.57 o 
  -7   8   7        1.06      141.62    113.51 o 
  -6   8   7       98.45      159.32     63.02 o 
  -5   8   7      653.12      607.05     34.23 o 
  -4   8   7       65.44      101.63     19.13 o 
  -3   8   7      156.01      122.43     13.73 o 
  -2   8   7       62.44      101.28     14.12 o 
  -1   8   7      560.65      531.56     27.14 o 
   0   8   7      752.31      785.65     27.30 o 
   1   8   7      179.37      179.06     12.52 o 
   2   8   7      800.93      745.38     30.90 o 
   3   8   7      493.51      393.95     40.73 o 
   4   8   7       90.71      121.31     36.08 o 
   5   8   7      107.83      124.80     30.60 o 
   6   8   7      377.87      304.58     52.69 o 
   7   8   7        4.07      -32.99     40.75 o 
  -8   9   7      452.64      303.96     83.89 o 
  -7   9   7      121.08      171.29     73.06 o 
  -6   9   7      498.13      555.92     50.83 o 
  -5   9   7        8.64       -0.10     15.71 o 
  -4   9   7      340.36      371.24     42.36 o 
  -3   9   7      516.52      465.97     23.68 o 
  -2   9   7     1073.55     1079.92     36.35 o 
  -1   9   7      186.82      214.50     25.27 o 
   0   9   7     2901.01     2855.77     59.71 o 
   1   9   7     2194.58     2029.83     48.45 o 
   2   9   7     1409.71     1416.65     56.59 o 
   3   9   7     1026.60      981.74     54.36 o 
   4   9   7      580.14      585.15     48.19 o 
   5   9   7      485.07      516.61     80.80 o 
   6   9   7       84.56      116.10     48.65 o 
   7   9   7      307.23      264.09     86.63 o 
  -7  10   7        3.62      190.63     93.41 o 
  -6  10   7        5.12      136.64     99.93 o 
  -5  10   7      525.76      456.73     54.15 o 
  -4  10   7      176.17      147.44     25.01 o 
  -3  10   7       51.24       27.73     26.68 o 
  -2  10   7      214.06      254.75     22.04 o 
  -1  10   7       71.76       91.61     17.11 o 
   0  10   7       71.47       97.91     21.32 o 
   1  10   7        1.31       10.18      9.36 o 
   2  10   7      580.51      564.50     50.63 o 
   3  10   7        1.13       14.18     26.28 o 
   4  10   7        0.35       11.32     39.36 o 
   5  10   7       38.81       12.43     27.89 o 
   6  10   7        6.66        0.85     30.76 o 
   7  10   7        0.83      -17.52     37.14 o 
  -7  11   7      575.76      600.03    162.42 o 
  -6  11   7      359.38      366.68     50.52 o 
  -5  11   7       26.77       26.09     82.25 o 
  -4  11   7      134.25      173.56     25.64 o 
  -3  11   7      148.88      182.64     27.88 o 
  -2  11   7        3.58       -8.21     17.74 o 
  -1  11   7      318.25      292.00     32.58 o 
   0  11   7      409.10      419.10     37.15 o 
   1  11   7     2712.86     2741.94     95.59 o 
   2  11   7      275.64      221.18     23.87 o 
   3  11   7      107.79      101.23     34.63 o 
   4  11   7      752.87      657.01     57.40 o 
   5  11   7      141.17      175.48     56.99 o 
   6  11   7        4.62       66.03     41.35 o 
  -7  12   7       13.84       28.59    119.51 o 
  -6  12   7      142.02       17.26     42.58 o 
  -5  12   7     1129.28     1016.48     80.36 o 
  -4  12   7      584.15      482.48     72.60 o 
  -3  12   7       51.78       40.43     32.66 o 
  -2  12   7      950.61      909.64     41.54 o 
  -1  12   7     1410.16     1533.42     52.69 o 
   0  12   7       69.56       73.37     18.08 o 
   1  12   7      769.23      748.62     51.57 o 
   2  12   7      814.08      781.74     55.54 o 
   3  12   7      307.85      314.83     43.23 o 
   4  12   7        1.65       46.76     52.25 o 
   5  12   7      125.42      185.10     55.66 o 
   6  12   7      291.13      292.80     71.73 o 
  -6  13   7       28.99      151.90     85.44 o 
  -5  13   7        0.63       14.25     36.22 o 
  -4  13   7      123.98      148.43     57.45 o 
  -3  13   7      154.52      157.08     26.59 o 
  -2  13   7      236.95      247.69     28.75 o 
  -1  13   7      181.39      210.75     28.72 o 
   0  13   7      268.77      322.90     29.00 o 
   1  13   7      306.57      368.65     46.81 o 
   2  13   7        0.91      -28.76     28.76 o 
   3  13   7      172.50      129.93     41.40 o 
   4  13   7       54.16      136.31     72.17 o 
   5  13   7       17.97       71.07     58.38 o 
  -5  14   7      632.67      615.77    100.98 o 
  -4  14   7      534.11      397.74     62.94 o 
  -3  14   7       16.80       12.81     32.01 o 
  -2  14   7     1227.14     1139.38     53.42 o 
  -1  14   7     1017.73      981.94     52.27 o 
   0  14   7      162.20      171.16     31.70 o 
   1  14   7      333.03      413.47     48.82 o 
   2  14   7       11.03       30.91     35.79 o 
   3  14   7      294.38      440.15     68.09 o 
   4  14   7       12.26      -14.73     37.22 o 
   5  14   7      306.21      425.97     74.00 o 
  -5  15   7       33.38       49.82     45.49 o 
  -4  15   7        8.67       34.75     42.20 o 
  -3  15   7       94.57       65.28     44.47 o 
  -2  15   7       11.46       54.97     44.54 o 
  -1  15   7      125.22      156.38     30.05 o 
   0  15   7        0.44       16.03     26.48 o 
   1  15   7       98.13      111.95     44.42 o 
   2  15   7      331.47      284.41     58.63 o 
   3  15   7      150.57      124.44     50.69 o 
   4  15   7      123.98       97.61     55.08 o 
  -4  16   7      135.63      104.81     70.29 o 
  -3  16   7       11.80       14.77     47.43 o 
  -2  16   7      278.59      307.93     63.57 o 
  -1  16   7      374.00      418.92     55.11 o 
   0  16   7       72.22      115.73     40.08 o 
   1  16   7        1.77       11.24     42.94 o 
   2  16   7      419.83      438.38     75.01 o 
   3  16   7      167.14      224.97    112.02 o 
  -3  17   7       88.86      -38.00     58.14 o 
  -2  17   7        6.42      -12.20     52.21 o 
  -1  17   7        2.89        1.85     39.64 o 
   0  17   7      335.32      412.10     74.25 o 
   1  17   7      354.40      312.66     70.24 o 
   2  17   7      153.37      283.17     87.89 o 
  -9   0   8       69.31       19.44     49.06 o 
  -8   0   8        2.36       31.15     44.78 o 
  -7   0   8     1502.82     1432.20     96.07 o 
  -6   0   8     1455.88     1583.25     72.23 o 
  -5   0   8      815.06      815.68     43.52 o 
  -4   0   8     2325.43     2415.59     70.39 o 
  -3   0   8    14607.60    14880.91    260.61 o 
  -2   0   8      428.32      289.45     12.59 o 
  -1   0   8     3699.16     4031.34    108.97 o 
   0   0   8      113.45       55.56     14.42 o 
   1   0   8     1808.63     2224.21     47.49 o 
   2   0   8     1731.89     1761.55     47.57 o 
   3   0   8      293.59      248.23     22.64 o 
   4   0   8     5176.39     5051.53    126.50 o 
   5   0   8     4576.54     4508.02    131.88 o 
   6   0   8      120.88      122.82     32.01 o 
   7   0   8      348.55      361.55     47.42 o 
   8   0   8      255.71      313.31     98.80 o 
  -9   1   8        3.17      101.52     71.83 o 
  -8   1   8       30.67       -7.53     44.50 o 
  -7   1   8       41.34       71.81     27.78 o 
  -6   1   8      532.36      559.18     31.86 o 
  -5   1   8     1478.31     1572.29     46.06 o 
  -4   1   8     1910.82     1857.38     44.52 o 
  -3   1   8     1690.32     1780.14     33.11 o 
  -2   1   8      925.80      745.06     18.84 o 
  -1   1   8      645.43      644.59     15.59 o 
   0   1   8     4085.65     4181.51     72.75 o 
   1   1   8      203.53      123.57     10.55 o 
   2   1   8     4248.64     4958.71     88.53 o 
   3   1   8      300.08      256.31     15.09 o 
   4   1   8       92.30      115.52     16.73 o 
   5   1   8        2.71       11.85     16.42 o 
   6   1   8        1.83       45.09     21.80 o 
   7   1   8       11.99       40.67     23.53 o 
   8   1   8       50.87       96.00     43.92 o 
  -9   2   8       41.65       -5.28     46.45 o 
  -8   2   8       37.50       32.17     24.95 o 
  -7   2   8      548.77      552.10     36.95 o 
  -6   2   8      429.12      425.98     28.24 o 
  -5   2   8        4.92        4.23      9.57 o 
  -4   2   8     2440.38     2304.95     46.38 o 
  -3   2   8     5438.89     5700.27     90.33 o 
  -2   2   8     4135.98     4473.38     62.47 o 
  -1   2   8     2164.22     2213.24     35.98 o 
   0   2   8     2852.32     2648.71     44.70 o 
   1   2   8    10924.52    11218.21    119.99 o 
   2   2   8     3005.82     3112.56     48.78 o 
   3   2   8      734.00      699.60     21.81 o 
   4   2   8     3065.10     3004.27     60.52 o 
   5   2   8      705.18      687.01     30.19 o 
   6   2   8       48.41       57.65     30.50 o 
   7   2   8      494.40      534.72     52.47 o 
   8   2   8      236.67      296.22     51.66 o 
  -9   3   8      240.29      261.95     67.11 o 
  -8   3   8      850.47      810.96     82.96 o 
  -7   3   8      586.45      552.24     43.32 o 
  -6   3   8      436.90      456.86     28.43 o 
  -5   3   8     4518.37     4372.06     84.98 o 
  -4   3   8     2347.82     2265.63     45.76 o 
  -3   3   8      419.10      568.85     18.20 o 
  -2   3   8     5945.64     6305.25     78.27 o 
  -1   3   8       71.24       47.03      5.80 o 
   0   3   8       40.18       77.36      9.38 o 
   1   3   8     3918.07     3960.54     53.17 o 
   2   3   8     5324.67     5191.63     90.24 o 
   3   3   8     2526.61     2426.29     44.49 o 
   4   3   8       32.47       44.17     13.41 o 
   5   3   8       34.16       24.92     11.56 o 
   6   3   8      563.40      631.96     53.39 o 
   7   3   8       56.65       99.61     35.95 o 
   8   3   8        3.43        4.63     33.71 o 
  -9   4   8       12.81       42.88     57.82 o 
  -8   4   8      136.37      233.07     57.36 o 
  -7   4   8       34.73       58.03     28.70 o 
  -6   4   8      803.00      758.97     40.04 o 
  -5   4   8      181.47      253.31     20.13 o 
  -4   4   8      294.72      323.43     28.94 o 
  -3   4   8       55.88       50.33     12.29 o 
  -2   4   8     2995.98     3539.01     52.40 o 
  -1   4   8     3865.86     4390.41     58.40 o 
   0   4   8      180.38      212.52     12.13 o 
   1   4   8      575.63      547.88     15.03 o 
   2   4   8      401.06      407.93     24.61 o 
   3   4   8      970.52     1031.57     23.79 o 
   4   4   8      436.93      379.25     30.06 o 
   5   4   8       40.76       88.33     24.78 o 
   6   4   8      106.38      158.95     45.62 o 
   7   4   8       66.91      129.80     43.77 o 
   8   4   8      157.18      172.25     46.47 o 
  -8   5   8      810.02      850.04    105.87 o 
  -7   5   8      321.93      364.56     54.07 o 
  -6   5   8      265.93      257.28     40.12 o 
  -5   5   8     4040.67     4149.26     86.15 o 
  -4   5   8      925.72      842.59     27.10 o 
  -3   5   8      155.66      191.59     17.01 o 
  -2   5   8    10773.58    10857.61    134.15 o 
  -1   5   8     5908.00     5652.61     77.79 o 
   0   5   8      600.64      620.52     18.84 o 
   1   5   8     2806.59     2946.78     45.18 o 
   2   5   8     2063.82     1857.99     31.43 o 
   3   5   8     1701.92     1678.04     43.54 o 
   4   5   8       11.66       37.35     21.43 o 
   5   5   8      269.71      209.37     38.18 o 
   6   5   8      642.40      682.50     56.27 o 
   7   5   8      313.40      291.73     50.86 o 
   8   5   8       41.22      111.43     57.36 o 
  -8   6   8       25.42      127.88     80.41 o 
  -7   6   8       67.90       78.88     33.01 o 
  -6   6   8      140.66      156.72     30.68 o 
  -5   6   8      367.63      333.84     22.88 o 
  -4   6   8       51.77       72.19     12.88 o 
  -3   6   8      844.09      800.43     24.76 o 
  -2   6   8      777.86      713.29     23.23 o 
  -1   6   8        2.01        6.58      8.42 o 
   0   6   8     2423.89     2444.36     67.39 o 
   1   6   8     2729.15     2756.04     45.19 o 
   2   6   8       21.56       12.52      8.70 o 
   3   6   8      230.65      276.74     31.01 o 
   4   6   8      145.29      173.52     29.14 o 
   5   6   8      783.39      721.33     64.85 o 
   6   6   8       21.75        3.80     22.69 o 
   7   6   8      102.47      108.92     64.31 o 
   8   6   8      162.69      101.36     54.93 o 
  -8   7   8      427.52      409.51     84.19 o 
  -7   7   8       23.16       39.02     37.01 o 
  -6   7   8      564.91      612.60     41.64 o 
  -5   7   8     1841.56     1761.17     59.94 o 
  -4   7   8      479.77      506.03     23.59 o 
  -3   7   8        8.45       25.55     12.39 o 
  -2   7   8     1000.51     1003.48     35.98 o 
  -1   7   8     7226.15     7633.53    112.07 o 
   0   7   8      749.05      666.44     26.90 o 
   1   7   8      695.67      697.50     21.40 o 
   2   7   8     1022.17      985.03     32.13 o 
   3   7   8      162.28      140.03     14.37 o 
   4   7   8        0.71      -30.51     30.51 o 
   5   7   8      105.53      147.04     32.11 o 
   6   7   8      970.67      858.78     87.26 o 
   7   7   8      140.61      170.22     64.05 o 
  -8   8   8      134.48       75.03     58.26 o 
  -7   8   8      340.40      399.93     72.67 o 
  -6   8   8      443.74      420.42     38.78 o 
  -5   8   8       26.97       54.57     21.81 o 
  -4   8   8     1508.87     1353.66     42.83 o 
  -3   8   8      732.21      674.77     26.96 o 
  -2   8   8     1721.32     1693.40     43.73 o 
  -1   8   8      225.61      316.19     20.18 o 
   0   8   8      609.40      622.04     30.77 o 
   1   8   8     2336.95     2223.09     47.48 o 
   2   8   8      465.44      446.82     43.04 o 
   3   8   8     1242.37     1274.48     60.14 o 
   4   8   8     1147.62     1164.88     72.32 o 
   5   8   8      562.24      518.47     50.45 o 
   6   8   8       25.88      162.73     57.91 o 
   7   8   8      368.14      387.45     70.95 o 
  -8   9   8       25.63       58.35     78.94 o 
  -7   9   8       21.92      114.16     62.31 o 
  -6   9   8      168.58      242.05    111.79 o 
  -5   9   8      195.45      206.36     28.98 o 
  -4   9   8       66.08       64.20     19.68 o 
  -3   9   8      387.19      374.82     21.69 o 
  -2   9   8      160.19      188.61     18.18 o 
  -1   9   8        2.87       35.26     14.34 o 
   0   9   8        0.48       66.66     27.78 o 
   1   9   8      455.40      415.61     19.76 o 
   2   9   8      215.21      198.13     28.37 o 
   3   9   8        2.23       76.34     89.82 o 
   4   9   8       16.37       26.92     23.93 o 
   5   9   8      494.24      397.86     58.24 o 
   6   9   8       55.05      102.69     63.22 o 
   7   9   8        0.06      -19.70     43.45 o 
  -7  10   8      646.51      769.66    245.53 o 
  -6  10   8      237.57      384.86     47.05 o 
  -5  10   8      265.48      238.80     31.49 o 
  -4  10   8      443.46      466.27     45.75 o 
  -3  10   8     1883.91     1791.21     61.48 o 
  -2  10   8      725.30      685.27     31.88 o 
  -1  10   8       15.55       60.89     34.85 o 
   0  10   8     3077.76     3373.34    154.83 o 
   1  10   8     2241.24     2170.02     49.75 o 
   2  10   8      925.98      861.79     36.45 o 
   3  10   8      648.51      708.01     55.97 o 
   4  10   8     1044.83     1075.36     66.78 o 
   5  10   8      503.81      459.25     53.44 o 
   6  10   8       49.17       37.42     37.30 o 
   7  10   8      115.83      155.47     63.47 o 
  -7  11   8       20.57       -3.27     41.23 o 
  -6  11   8        9.98      -47.21     48.22 o 
  -5  11   8      674.98      737.92     83.52 o 
  -4  11   8      262.78      279.84     33.03 o 
  -3  11   8      242.61      217.31     24.82 o 
  -2  11   8      358.47      342.65     26.93 o 
  -1  11   8      478.31      487.29     29.69 o 
   0  11   8      456.42      447.98     29.57 o 
   1  11   8      172.57      173.12     24.23 o 
   2  11   8       24.37       53.79     19.92 o 
   3  11   8       41.50       51.37     51.69 o 
   4  11   8        7.47       40.45     32.20 o 
   5  11   8       42.77       29.68     38.13 o 
   6  11   8      100.43      148.31     53.74 o 
  -6  12   8       35.37       52.53     51.08 o 
  -5  12   8       83.68      160.30     57.62 o 
  -4  12   8       33.76       28.90     39.05 o 
  -3  12   8      733.50      668.89     48.11 o 
  -2  12   8       15.32       18.04     21.31 o 
  -1  12   8      711.88      753.99     39.23 o 
   0  12   8     1291.65     1270.40     50.51 o 
   1  12   8      409.56      396.26     56.15 o 
   2  12   8      153.77      195.67     42.43 o 
   3  12   8       15.20       92.27     74.62 o 
   4  12   8      441.01      448.17     56.05 o 
   5  12   8       67.72       49.76     41.90 o 
   6  12   8        6.36      -35.41     43.51 o 
  -6  13   8      270.16      390.75     86.34 o 
  -5  13   8      763.38      819.15     99.22 o 
  -4  13   8      196.57       89.64     51.24 o 
  -3  13   8       62.53      110.41     32.74 o 
  -2  13   8     1943.69     1919.36     65.98 o 
  -1  13   8      954.18     1022.36     48.89 o 
   0  13   8      214.90      204.30     25.45 o 
   1  13   8     1004.95      968.95     51.62 o 
   2  13   8      598.02      599.05     63.38 o 
   3  13   8      449.70      423.33     59.94 o 
   4  13   8        1.44       38.29     37.89 o 
   5  13   8      418.89      353.54     63.82 o 
  -5  14   8       35.94       -7.35     49.77 o 
  -4  14   8       20.09      -14.45     53.93 o 
  -3  14   8      219.20      235.28     41.46 o 
  -2  14   8      122.83      114.68     26.43 o 
  -1  14   8      334.78      313.01     47.02 o 
   0  14   8       99.37       97.66     29.87 o 
   1  14   8       61.73      142.36     30.65 o 
   2  14   8        7.21       82.36     48.71 o 
   3  14   8        8.18       49.10     41.48 o 
   4  14   8        1.34      -19.89     37.00 o 
   5  14   8        5.32        5.07     31.04 o 
  -5  15   8      381.68      413.73     81.28 o 
  -4  15   8      236.79      219.50     57.88 o 
  -3  15   8      322.15      376.87    146.36 o 
  -2  15   8      652.39      687.22     71.96 o 
  -1  15   8      900.63      871.93     53.56 o 
   0  15   8      378.34      420.96     43.09 o 
   1  15   8      191.83      277.80     58.99 o 
   2  15   8      362.09      393.71     57.76 o 
   3  15   8      199.43      319.17     59.87 o 
   4  15   8        0.33        5.71     47.48 o 
  -4  16   8       51.44       38.11     42.55 o 
  -3  16   8        7.51       19.52     37.32 o 
  -2  16   8       12.17      102.77     37.82 o 
  -1  16   8        4.04      -20.83     30.10 o 
   0  16   8      252.55      219.38     47.44 o 
   1  16   8      341.45      340.54     64.29 o 
   2  16   8      110.76      115.05     57.97 o 
   3  16   8       55.25       70.86     52.26 o 
  -2  17   8       12.94      170.40     70.45 o 
  -1  17   8      142.61      232.67     88.59 o 
   0  17   8       32.12       20.17     32.38 o 
   1  17   8       34.02      150.64     83.12 o 
   2  17   8      253.09      177.67     55.83 o 
  -9   1   9      174.77      166.62     51.09 o 
  -8   1   9        3.11       12.59     27.29 o 
  -7   1   9     1279.31     1236.89     58.34 o 
  -6   1   9      953.92      924.48     39.63 o 
  -5   1   9       43.32       75.16     18.73 o 
  -4   1   9     1933.30     1883.82     42.90 o 
  -3   1   9     1586.88     1511.94     29.03 o 
  -2   1   9     3169.46     2997.08     47.34 o 
  -1   1   9     1018.73     1036.86     20.75 o 
   0   1   9     1553.71     1391.61     21.73 o 
   1   1   9    12073.03    12119.11    131.25 o 
   2   1   9     5819.81     5886.50     89.54 o 
   3   1   9     1721.58     1688.97     37.77 o 
   4   1   9     6901.52     6912.53    117.36 o 
   5   1   9      530.59      509.39     29.06 o 
   6   1   9      116.30      133.07     23.72 o 
   7   1   9      304.92      292.61     34.44 o 
   8   1   9      185.15      229.05     71.84 o 
  -9   2   9      130.15      -50.00     55.32 o 
  -8   2   9       24.95       86.08     32.87 o 
  -7   2   9        4.73       13.54     16.71 o 
  -6   2   9      971.28      976.59     41.26 o 
  -5   2   9      822.22      795.44     30.17 o 
  -4   2   9     2544.13     2448.18     53.85 o 
  -3   2   9        5.23       23.44      6.43 o 
  -2   2   9     3379.91     3376.57     39.89 o 
  -1   2   9      636.90      595.65     22.66 o 
   0   2   9      449.91      364.21     25.82 o 
   1   2   9    23153.89    24632.86    243.40 o 
   2   2   9     6686.99     7035.92     94.42 o 
   3   2   9     2859.95     2758.89     51.95 o 
   4   2   9      361.24      340.94     22.38 o 
   5   2   9       32.13       31.07     14.64 o 
   6   2   9      384.95      395.51     28.37 o 
   7   2   9       91.97      154.72     41.60 o 
   8   2   9       44.57       32.00     54.43 o 
  -9   3   9        0.98       36.54     58.01 o 
  -8   3   9        8.89       23.74     25.09 o 
  -7   3   9       79.82      135.02     33.89 o 
  -6   3   9       18.96       22.86     17.04 o 
  -5   3   9      239.81      226.67     20.24 o 
  -4   3   9       91.22       83.55     13.54 o 
  -3   3   9      433.40      403.07     15.46 o 
  -2   3   9     1577.91     1615.24     27.17 o 
  -1   3   9       11.57       39.22     10.49 o 
   0   3   9      765.68      738.33     16.74 o 
   1   3   9     5043.11     5220.19     68.79 o 
   2   3   9        0.81        7.76     16.39 o 
   3   3   9     1342.74     1313.62     31.21 o 
   4   3   9      664.17      650.61     24.41 o 
   5   3   9      370.16      401.22     29.60 o 
   6   3   9       57.19       99.24     46.70 o 
   7   3   9      188.19      217.83     45.77 o 
   8   3   9       98.72       36.62     47.82 o 
  -9   4   9      137.47      115.91     62.66 o 
  -8   4   9      440.86      427.54     55.94 o 
  -7   4   9      176.78      133.86     34.26 o 
  -6   4   9       26.36       12.96     12.75 o 
  -5   4   9     5469.55     5576.76    106.54 o 
  -4   4   9     1993.10     1926.81     44.84 o 
  -3   4   9        9.49        9.44      7.74 o 
  -2   4   9      764.93      754.44     34.09 o 
  -1   4   9     6637.10     6580.69     80.32 o 
   0   4   9      505.23      500.64     15.09 o 
   1   4   9      196.75      225.10     14.95 o 
   2   4   9      835.65      678.88     33.93 o 
   3   4   9     1933.98     1926.27     38.59 o 
   4   4   9        2.79        8.86     11.55 o 
   5   4   9      262.27      269.43     35.82 o 
   6   4   9      859.32      970.45     67.02 o 
   7   4   9      397.82      458.41     78.69 o 
   8   4   9        3.62       10.23     36.96 o 
  -8   5   9        3.18        4.75     33.02 o 
  -7   5   9        0.56       16.91     24.15 o 
  -6   5   9      545.96      561.50     41.45 o 
  -5   5   9      406.01      389.72     24.43 o 
  -4   5   9      111.12      138.12     19.57 o 
  -3   5   9      170.61      195.83     15.65 o 
  -2   5   9       18.91        1.90      6.01 o 
  -1   5   9     1250.96     1339.32     30.36 o 
   0   5   9       50.42      115.74     25.79 o 
   1   5   9       54.33       69.95     10.54 o 
   2   5   9       38.79       38.55     12.84 o 
   3   5   9      295.94      360.87     22.12 o 
   4   5   9       11.87       17.41     12.09 o 
   5   5   9        2.15       52.27     26.23 o 
   6   5   9       68.16       47.53     33.24 o 
   7   5   9        0.12        9.34     28.53 o 
   8   5   9       14.84      155.31     79.65 o 
  -8   6   9      160.03      193.53    122.09 o 
  -7   6   9      179.41      208.98     34.97 o 
  -6   6   9       67.06      126.26     35.28 o 
  -5   6   9      675.81      669.87     38.57 o 
  -4   6   9      561.55      513.31     27.15 o 
  -3   6   9      347.20      342.35     18.86 o 
  -2   6   9     7739.98     7673.64    111.13 o 
  -1   6   9     3377.72     3445.12     71.53 o 
   0   6   9     1268.27     1264.80     29.99 o 
   1   6   9      103.39      120.02     14.48 o 
   2   6   9     3335.05     3237.41     66.82 o 
   3   6   9     1501.99     1435.56     42.16 o 
   4   6   9        3.28       49.19     29.03 o 
   5   6   9      317.06      312.26     40.91 o 
   6   6   9     1137.93     1124.74     92.89 o 
   7   6   9        4.73       70.12     36.11 o 
   8   6   9       52.64      101.96     46.79 o 
  -8   7   9       13.00       82.56     95.86 o 
  -7   7   9      234.96      215.26     55.77 o 
  -6   7   9        4.14       -3.83     13.98 o 
  -5   7   9        6.47       26.79     23.41 o 
  -4   7   9      833.51      825.35     30.16 o 
  -3   7   9     1120.03     1087.25     32.13 o 
  -2   7   9     3483.31     3521.01     67.58 o 
  -1   7   9      130.09      141.80     20.26 o 
   0   7   9     1018.57      941.68     26.82 o 
   1   7   9      984.18      846.49     24.91 o 
   2   7   9       48.93       56.18     12.54 o 
   3   7   9       12.74       32.32     21.13 o 
   4   7   9      892.41      989.42     61.00 o 
   5   7   9      108.05      106.79     39.63 o 
   6   7   9        0.49      -12.14     29.44 o 
   7   7   9      616.19      736.72    133.14 o 
  -8   8   9      255.11      130.18     86.54 o 
  -7   8   9       12.41       42.22     42.85 o 
  -6   8   9       19.41       81.43     45.49 o 
  -5   8   9      184.98      183.52     23.87 o 
  -4   8   9     2929.43     2981.61     72.84 o 
  -3   8   9       58.16       82.29     14.21 o 
  -2   8   9      454.02      477.41     24.73 o 
  -1   8   9     2025.22     2176.76     50.96 o 
   0   8   9       68.29       85.14     13.14 o 
   1   8   9      166.62      189.13     14.70 o 
   2   8   9      126.11      126.05     17.17 o 
   3   8   9     1633.71     1585.38     70.17 o 
   4   8   9      153.71      142.08     31.60 o 
   5   8   9      148.49      232.68     42.03 o 
   6   8   9      129.91      216.27     55.48 o 
   7   8   9      222.07      280.66     70.84 o 
  -8   9   9      244.83      230.20    122.82 o 
  -7   9   9      789.25      742.96     88.04 o 
  -6   9   9      767.28      749.35     81.97 o 
  -5   9   9       68.95       32.70     18.65 o 
  -4   9   9      125.05      142.75     22.14 o 
  -3   9   9      365.14      314.38     23.37 o 
  -2   9   9     1753.15     1751.67     50.13 o 
  -1   9   9        3.40       29.49     15.82 o 
   0   9   9     4857.54     5016.22    115.46 o 
   1   9   9     5918.62     5589.69    101.40 o 
   2   9   9     1051.34     1039.96     58.18 o 
   3   9   9     1189.81     1064.26     65.04 o 
   4   9   9     1528.36     1485.48     81.15 o 
   5   9   9     1346.57     1367.82     95.82 o 
   6   9   9       90.28      103.03     62.97 o 
   7   9   9      273.35      322.33     66.11 o 
  -7  10   9        0.14      138.56    112.53 o 
  -6  10   9       13.68       -2.69     25.85 o 
  -5  10   9      423.27      398.02     44.41 o 
  -4  10   9        6.51       65.07     23.20 o 
  -3  10   9       86.86       80.18     21.84 o 
  -2  10   9       12.04       49.05     20.70 o 
  -1  10   9        0.30        2.12     12.24 o 
   0  10   9      997.13      936.25     41.04 o 
   1  10   9      248.18      272.80     41.84 o 
   2  10   9        7.00       36.02     24.34 o 
   3  10   9       23.73       16.59     25.67 o 
   4  10   9       27.64       58.75     36.77 o 
   5  10   9      214.34      252.02     48.08 o 
   6  10   9       14.10       55.66     43.37 o 
   7  10   9        9.76       72.23     75.63 o 
  -7  11   9      271.60      238.29    126.50 o 
  -6  11   9      290.90      371.22     68.39 o 
  -5  11   9      174.90      147.41     39.66 o 
  -4  11   9      160.29      122.20     36.98 o 
  -3  11   9      702.66      695.93     39.85 o 
  -2  11   9     1115.09     1162.34     51.02 o 
  -1  11   9       80.28       56.29     18.71 o 
   0  11   9      555.47      564.35     29.79 o 
   1  11   9     2110.30     2103.39     69.08 o 
   2  11   9       41.57       57.38     24.27 o 
   3  11   9        1.88        1.97     32.36 o 
   4  11   9      300.69      524.40     58.85 o 
   5  11   9      718.13      784.54     80.22 o 
   6  11   9        1.06       74.56     81.64 o 
  -6  12   9      101.86      131.80     52.45 o 
  -5  12   9      516.81      575.82     75.67 o 
  -4  12   9      604.75      509.14     67.83 o 
  -3  12   9        2.68       45.68     27.94 o 
  -2  12   9     1110.57     1113.60     49.68 o 
  -1  12   9      927.20     1014.73     56.32 o 
   0  12   9      333.78      297.32     27.75 o 
   1  12   9      345.97      298.21     31.20 o 
   2  12   9      165.33      181.41     32.15 o 
   3  12   9      884.06      889.20     65.60 o 
   4  12   9        3.09       42.24     35.46 o 
   5  12   9      148.50      193.53     54.75 o 
   6  12   9      223.86      303.81     62.95 o 
  -6  13   9      119.05       66.93    100.27 o 
  -5  13   9       36.16       55.37     38.11 o 
  -4  13   9        0.42       14.18     25.85 o 
  -3  13   9      235.85      235.71     31.64 o 
  -2  13   9      332.49      295.57     31.89 o 
  -1  13   9      430.46      428.69     35.33 o 
   0  13   9      472.30      436.55     44.95 o 
   1  13   9      154.39      195.85     43.46 o 
   2  13   9       53.35       44.97     34.98 o 
   3  13   9        0.43       23.02     36.91 o 
   4  13   9      146.47      228.35     54.98 o 
   5  13   9       26.39       26.79     48.09 o 
  -5  14   9      156.07       90.37     54.54 o 
  -4  14   9      572.54      406.09     81.03 o 
  -3  14   9        8.68       57.34     91.00 o 
  -2  14   9     1470.22     1475.57     63.57 o 
  -1  14   9      952.36      992.37     51.09 o 
   0  14   9      322.45      374.85     40.72 o 
   1  14   9       36.13       22.11     27.98 o 
   2  14   9      479.02      445.01     53.96 o 
   3  14   9      100.75      156.55     53.56 o 
   4  14   9       21.68       37.07     40.42 o 
   5  14   9      204.62      373.82     77.39 o 
  -5  15   9       11.06      -14.90     45.50 o 
  -4  15   9       66.36       72.03     59.74 o 
  -3  15   9        3.35        3.34     28.86 o 
  -2  15   9        5.04      -23.95     29.06 o 
  -1  15   9       58.95       55.68     33.45 o 
   0  15   9        9.47       35.00     30.71 o 
   1  15   9        4.41       35.64     30.54 o 
   2  15   9       23.90      119.37     56.76 o 
   3  15   9        8.90       55.79     44.03 o 
   4  15   9       35.06       -0.65     41.14 o 
  -4  16   9      472.79      473.40     81.34 o 
  -3  16   9       46.87       81.61     42.32 o 
  -2  16   9      188.85      122.78     61.20 o 
  -1  16   9      626.33      515.69     73.05 o 
   0  16   9      216.09      146.86     45.36 o 
   1  16   9        6.24       28.86     54.14 o 
   2  16   9      167.17      117.87     71.61 o 
   3  16   9      349.18      353.09     76.43 o 
  -2  17   9       13.30      -14.04     36.46 o 
  -1  17   9        0.94      128.29    124.42 o 
   0  17   9      120.24      155.28     49.80 o 
   1  17   9      723.99      766.11     80.29 o 
  -9   0  10      298.15      293.84     87.15 o 
  -8   0  10      123.55       40.85     40.87 o 
  -7   0  10     1111.38     1009.97     71.60 o 
  -6   0  10      900.59      929.41     58.29 o 
  -5   0  10      181.08      178.37     26.88 o 
  -4   0  10     4234.10     4150.66    102.07 o 
  -3   0  10     5708.24     6109.14    116.25 o 
  -2   0  10      824.34      617.23     19.80 o 
  -1   0  10       50.12       52.34      6.38 o 
   0   0  10     1013.58      946.78     25.19 o 
   1   0  10     6251.44     6446.30    115.67 o 
   2   0  10      199.28      253.40     22.16 o 
   3   0  10       42.81       50.25     33.22 o 
   4   0  10     5168.27     5114.52    138.31 o 
   5   0  10      167.21      170.79     32.43 o 
   6   0  10       16.67      -11.40     22.39 o 
   7   0  10      101.22      174.70     63.60 o 
   8   0  10      692.34      706.79    164.99 o 
  -9   1  10       39.96      125.50     74.07 o 
  -8   1  10       11.25       14.68     23.72 o 
  -7   1  10       52.71       63.72     28.34 o 
  -6   1  10      226.86      242.41     25.03 o 
  -5   1  10        1.94        1.51     10.38 o 
  -4   1  10      796.09      785.65     31.87 o 
  -3   1  10       12.20       23.89      8.77 o 
  -2   1  10      250.70      193.11      7.46 o 
  -1   1  10      484.83      553.01     15.83 o 
   0   1  10       73.46       78.68     10.20 o 
   1   1  10     2052.65     2155.79     40.42 o 
   2   1  10     2559.94     2787.53     50.14 o 
   3   1  10      500.09      510.74     23.05 o 
   4   1  10     1590.12     1611.69     46.10 o 
   5   1  10       81.58       81.29     17.49 o 
   6   1  10      199.57      150.56     24.70 o 
   7   1  10       61.94      159.73     72.97 o 
   8   1  10        0.28      -21.34     48.82 o 
  -9   2  10       66.78       34.63     80.17 o 
  -8   2  10        0.35        4.55     26.08 o 
  -7   2  10     1140.16     1161.14     56.21 o 
  -6   2  10      582.56      598.84     34.08 o 
  -5   2  10      443.43      462.17     25.30 o 
  -4   2  10     1453.29     1417.14     36.42 o 
  -3   2  10      765.41      659.03     19.73 o 
  -2   2  10      238.89      237.51      8.37 o 
  -1   2  10       11.35       78.35     25.44 o 
   0   2  10      164.44      115.92      7.83 o 
   1   2  10     5418.67     5517.81     75.27 o 
   2   2  10     3574.90     3340.25     56.78 o 
   3   2  10      494.72      456.26     23.32 o 
   4   2  10     3093.96     3216.97     68.50 o 
   5   2  10     1169.05     1208.35     42.18 o 
   6   2  10        3.94       -4.73     14.77 o 
   7   2  10      110.43       76.29     34.21 o 
   8   2  10      106.73       68.84     63.80 o 
  -9   3  10      135.27      344.94    125.03 o 
  -8   3  10      357.34      475.05     81.07 o 
  -7   3  10       18.70       52.23     46.36 o 
  -6   3  10      643.43      665.82     34.20 o 
  -5   3  10     4666.34     4810.79     93.55 o 
  -4   3  10     3276.56     3223.22     64.22 o 
  -3   3  10        8.47        5.13      5.96 o 
  -2   3  10     1151.43     1058.04     24.42 o 
  -1   3  10     5590.62     5882.17     65.10 o 
   0   3  10      209.93      188.63     18.27 o 
   1   3  10     4247.37     4414.31     63.85 o 
   2   3  10      270.72      215.47     13.05 o 
   3   3  10     2078.42     1998.89     42.88 o 
   4   3  10      157.65      164.38     15.77 o 
   5   3  10       14.56       18.52     30.39 o 
   6   3  10      769.69      738.53     55.32 o 
   7   3  10      690.02      654.63     66.03 o 
   8   3  10        0.55      113.61     56.22 o 
  -8   4  10       10.51      -16.05     24.36 o 
  -7   4  10        5.88       -7.10     17.75 o 
  -6   4  10     1011.86      915.12     39.33 o 
  -5   4  10        1.00       27.27     17.38 o 
  -4   4  10     1046.57     1043.73     37.28 o 
  -3   4  10      145.95      163.20     11.20 o 
  -2   4  10       39.22       15.18      9.52 o 
  -1   4  10      872.31      868.45     31.65 o 
   0   4  10      137.92      165.41     12.16 o 
   1   4  10      291.42      286.06     13.43 o 
   2   4  10     2005.78     2058.14     39.73 o 
   3   4  10      144.83      118.57     12.19 o 
   4   4  10       43.48       51.29     23.81 o 
   5   4  10       87.86      167.37     40.38 o 
   6   4  10       19.08      105.74     79.21 o 
   7   4  10      253.99      277.08     57.42 o 
   8   4  10        0.32       33.88     39.38 o 
  -8   5  10      548.30      643.03     67.24 o 
  -7   5  10      226.93      251.25     38.68 o 
  -6   5  10      746.47      740.97     40.00 o 
  -5   5  10      635.82      688.38     36.27 o 
  -4   5  10     1095.52     1053.77     32.30 o 
  -3   5  10      105.08      145.63     14.13 o 
  -2   5  10      530.26      489.67     22.26 o 
  -1   5  10     8304.03     8189.17    107.98 o 
   0   5  10     1365.19     1490.66     32.39 o 
   1   5  10      243.14      182.06     20.45 o 
   2   5  10     3427.31     3398.87     74.83 o 
   3   5  10      825.95      807.25     32.79 o 
   4   5  10      337.33      326.35     23.58 o 
   5   5  10        5.69       -4.88     21.00 o 
   6   5  10      332.73      424.63     50.12 o 
   7   5  10      242.88      311.47     56.58 o 
   8   5  10        3.78      103.90     58.97 o 
  -8   6  10       51.01       47.13     37.90 o 
  -7   6  10      174.32      169.53     32.58 o 
  -6   6  10      195.69      232.94     29.58 o 
  -5   6  10      633.28      617.19     29.44 o 
  -4   6  10      179.45      178.00     26.21 o 
  -3   6  10     1003.40      998.62     40.53 o 
  -2   6  10     2347.08     2443.82     58.21 o 
  -1   6  10      451.83      437.39     18.93 o 
   0   6  10     1467.14     1388.06     32.88 o 
   1   6  10      940.81      896.46     28.01 o 
   2   6  10     1104.71     1119.11     38.83 o 
   3   6  10      432.48      405.62     23.79 o 
   4   6  10       81.55       95.22     26.40 o 
   5   6  10      245.30      266.12     39.85 o 
   6   6  10       28.68      -23.20     28.54 o 
   7   6  10      168.50      199.48     53.94 o 
  -8   7  10      118.43      262.36     83.56 o 
  -7   7  10       49.95      146.14     63.79 o 
  -6   7  10       31.32       38.23     21.48 o 
  -5   7  10      203.81      191.43     18.97 o 
  -4   7  10       84.82      101.00     15.54 o 
  -3   7  10      168.18      184.33     19.52 o 
  -2   7  10     2715.72     2686.49     58.31 o 
  -1   7  10     1678.39     1652.44     39.83 o 
   0   7  10      537.64      511.77     21.11 o 
   1   7  10       46.73       76.90     11.43 o 
   2   7  10      243.85      229.14     19.28 o 
   3   7  10      200.85      242.71     25.62 o 
   4   7  10        2.41      -20.37     22.83 o 
   5   7  10       81.91      178.84     59.95 o 
   6   7  10      694.39      780.92     70.62 o 
   7   7  10      119.89      154.37     78.90 o 
  -8   8  10      122.31      245.16    118.17 o 
  -7   8  10      307.96      373.24     52.48 o 
  -6   8  10      611.96      564.98     69.03 o 
  -5   8  10        2.30       32.64     28.21 o 
  -4   8  10     2600.68     2513.09     64.46 o 
  -3   8  10     1178.82     1114.35     37.11 o 
  -2   8  10     2224.34     2232.85     52.97 o 
  -1   8  10      570.19      619.00     27.41 o 
   0   8  10     2073.76     2111.77     49.50 o 
   1   8  10     1813.78     1708.27     40.77 o 
   2   8  10      880.29      854.49     36.38 o 
   3   8  10      172.48      168.29     19.05 o 
   4   8  10     1521.77     1568.43     79.94 o 
   5   8  10      342.93      367.11     56.89 o 
   6   8  10        4.96        2.48     23.11 o 
   7   8  10      512.17      582.15     86.52 o 
  -7   9  10       17.83      102.39    120.74 o 
  -6   9  10       27.01        6.15     20.97 o 
  -5   9  10      104.35      127.80     47.65 o 
  -4   9  10        3.15       40.58     20.36 o 
  -3   9  10      212.06      254.37     21.81 o 
  -2   9  10        2.32       -3.56     12.51 o 
  -1   9  10      380.13      434.19     39.89 o 
   0   9  10      122.06      128.66     26.90 o 
   1   9  10      156.31      116.01     13.53 o 
   2   9  10       24.95       43.05     16.97 o 
   3   9  10        1.20       49.66     24.71 o 
   4   9  10       28.82       50.20     31.62 o 
   5   9  10      253.09      423.49     65.35 o 
   6   9  10       37.80       52.72     44.34 o 
   7   9  10        1.32       14.46     54.32 o 
  -7  10  10      370.63      389.15     93.28 o 
  -6  10  10      525.90      607.27     68.09 o 
  -5  10  10       32.36      109.47     25.95 o 
  -4  10  10       45.85       86.29     33.26 o 
  -3  10  10     1044.65     1061.84     41.33 o 
  -2  10  10      186.49      189.85     29.25 o 
  -1  10  10       14.02        9.80     13.27 o 
   0  10  10      110.33      124.17     18.04 o 
   1  10  10     1762.39     1746.79     58.27 o 
   2  10  10        1.91       11.11     16.30 o 
   3  10  10      182.54      258.59     41.60 o 
   4  10  10     1264.65     1249.29     85.87 o 
   5  10  10     1060.35     1084.03     91.44 o 
   6  10  10       16.45       61.31     42.71 o 
  -7  11  10       37.64       80.90     99.04 o 
  -6  11  10       41.14      113.34     74.41 o 
  -5  11  10      402.89      401.68     56.75 o 
  -4  11  10      454.60      392.15     38.44 o 
  -3  11  10       52.76       32.17     18.94 o 
  -2  11  10      309.15      341.31     29.16 o 
  -1  11  10      964.42      949.32     40.36 o 
   0  11  10       70.47       54.77     23.23 o 
   1  11  10        0.48       -2.06     13.70 o 
   2  11  10       95.28       92.40     21.94 o 
   3  11  10      244.86      213.22     38.32 o 
   4  11  10       19.41        3.66     30.25 o 
   5  11  10        0.80       -5.64     45.53 o 
   6  11  10       72.01       92.97    159.72 o 
  -6  12  10      141.14      191.47    116.94 o 
  -5  12  10      210.30      216.78     54.62 o 
  -4  12  10      133.84      137.47     50.18 o 
  -3  12  10      834.03      745.81     41.47 o 
  -2  12  10       94.56      150.28     29.35 o 
  -1  12  10       55.36      116.89     22.82 o 
   0  12  10      254.40      233.63     25.66 o 
   1  12  10       70.84       68.12     32.61 o 
   2  12  10       19.07       22.79     23.18 o 
   3  12  10        1.52        1.41     22.85 o 
   4  12  10       56.32      130.12     84.58 o 
   5  12  10      163.30      210.86     54.26 o 
   6  12  10        2.41       25.75     38.87 o 
  -6  13  10      121.31      296.40    133.86 o 
  -5  13  10      241.40      244.05     63.17 o 
  -4  13  10      323.48      321.62     54.65 o 
  -3  13  10        0.25      -23.76     25.72 o 
  -2  13  10      737.01      704.10     42.54 o 
  -1  13  10      471.94      485.25     36.58 o 
   0  13  10      303.37      282.38     35.81 o 
   1  13  10       39.30       49.09     23.38 o 
   2  13  10     1157.94     1202.50     82.98 o 
   3  13  10      586.77      611.90     75.06 o 
   4  13  10       64.80       58.32     41.43 o 
   5  13  10      205.21      126.40     84.68 o 
  -5  14  10       21.75      296.15    126.75 o 
  -4  14  10        3.96       14.62     29.00 o 
  -3  14  10       36.67       77.36     46.18 o 
  -2  14  10       34.02       16.52     24.90 o 
  -1  14  10       44.14      -23.91     23.91 o 
   0  14  10       17.70       24.96     25.06 o 
   1  14  10        2.33       13.91     26.39 o 
   2  14  10       12.31       -8.18     36.48 o 
   3  14  10       43.92       58.06     43.79 o 
   4  14  10        0.66      -16.04     32.72 o 
  -4  15  10      299.65      367.99     78.05 o 
  -3  15  10       17.40       35.63     34.34 o 
  -2  15  10      536.16      560.04     55.91 o 
  -1  15  10      762.57      683.09     65.40 o 
   0  15  10      229.01      235.03     40.49 o 
   1  15  10        9.18       -2.83     27.76 o 
   2  15  10       23.22       71.69     42.78 o 
   3  15  10      120.65      147.71     57.77 o 
   4  15  10       37.92      151.52     62.11 o 
  -3  16  10       10.82      107.23     48.81 o 
  -2  16  10       75.22       -5.79     44.25 o 
  -1  16  10       37.49        4.19     32.18 o 
   0  16  10      190.94      288.55     54.40 o 
   1  16  10      456.14      519.17     80.66 o 
   2  16  10        7.45        9.57     36.81 o 
   3  16  10       44.24      117.90     58.77 o 
  -2  17  10        5.28       36.16     43.20 o 
  -1  17  10      140.21      109.25     69.20 o 
   0  17  10       20.27      -20.67     35.64 o 
   1  17  10      142.12       77.14     55.92 o 
  -9   1  11      181.41      183.69    114.73 o 
  -8   1  11        6.86       42.87     51.16 o 
  -7   1  11      724.49      713.42     43.34 o 
  -6   1  11     1025.12     1101.87     42.93 o 
  -5   1  11     1143.14     1081.23     37.28 o 
  -4   1  11      591.23      558.86     21.21 o 
  -3   1  11     3680.33     3506.52     54.31 o 
  -2   1  11      532.63      459.36     20.51 o 
  -1   1  11       98.18      148.09     12.24 o 
   0   1  11     1904.43     1744.37     28.41 o 
   1   1  11     7408.63     7635.43    100.40 o 
   2   1  11       77.76       71.45     11.37 o 
   3   1  11      158.69      149.01     16.45 o 
   4   1  11     2057.93     2109.41     55.80 o 
   5   1  11      378.21      409.70     29.46 o 
   6   1  11       16.44       44.02     19.52 o 
   7   1  11      133.25      195.54     51.80 o 
   8   1  11      353.91      252.91     88.19 o 
  -9   2  11       29.68      153.08     95.37 o 
  -8   2  11      162.54      244.47     68.54 o 
  -7   2  11       20.65       56.40     23.64 o 
  -6   2  11     1041.10      984.48     42.25 o 
  -5   2  11     1506.86     1536.29     43.90 o 
  -4   2  11     2482.85     2445.68     60.37 o 
  -3   2  11     2245.97     2331.86     39.65 o 
  -2   2  11      196.36      305.73     15.03 o 
  -1   2  11      125.19      186.57     12.19 o 
   0   2  11       75.12       61.33     11.35 o 
   1   2  11     2385.57     2370.77     43.09 o 
   2   2  11     4114.46     4042.61     69.01 o 
   3   2  11     1627.09     1578.46     40.09 o 
   4   2  11     1351.53     1322.00     42.20 o 
   5   2  11     1567.74     1539.91     51.05 o 
   6   2  11      235.48      253.23     26.36 o 
   7   2  11      141.70      208.23     51.49 o 
   8   2  11       11.52      107.76     65.13 o 
  -8   3  11        1.75      105.71     58.86 o 
  -7   3  11      451.80      481.54     37.42 o 
  -6   3  11      851.94      912.40     41.85 o 
  -5   3  11      238.90      219.34     19.73 o 
  -4   3  11     1640.62     1583.03     44.83 o 
  -3   3  11     1352.67     1302.46     27.76 o 
  -2   3  11     1298.78     1259.70     21.05 o 
  -1   3  11      134.69      135.09     11.06 o 
   0   3  11     4119.54     4029.86     56.73 o 
   1   3  11     5563.27     5797.35     81.60 o 
   2   3  11     1363.71     1428.17     34.06 o 
   3   3  11      927.50      948.69     30.00 o 
   4   3  11     1182.94     1209.21     37.44 o 
   5   3  11       18.47       57.11     20.71 o 
   6   3  11      143.09      123.06     45.61 o 
   7   3  11      537.09      656.71     65.94 o 
   8   3  11       81.24       80.46     53.10 o 
  -8   4  11      222.54      330.97     61.27 o 
  -7   4  11      123.41      136.78     33.11 o 
  -6   4  11      234.11      256.41     25.06 o 
  -5   4  11      130.07      162.88     17.75 o 
  -4   4  11     2752.54     2582.36     56.06 o 
  -3   4  11      114.44      130.75     16.43 o 
  -2   4  11     1097.71     1020.12     22.87 o 
  -1   4  11    14685.20    15239.44    174.14 o 
   0   4  11     3229.68     3053.99     62.42 o 
   1   4  11      190.46      212.94     13.04 o 
   2   4  11     1304.34     1163.99     29.55 o 
   3   4  11     1614.48     1512.74     50.14 o 
   4   4  11       87.97       81.85     12.68 o 
   5   4  11      135.15      153.25     23.13 o 
   6   4  11      388.95      381.68     52.32 o 
   7   4  11      317.06      419.41     60.68 o 
   8   4  11        5.88       22.55     52.01 o 
  -8   5  11        0.45        9.77     30.22 o 
  -7   5  11        7.81       40.18     23.82 o 
  -6   5  11       54.58       47.51     21.67 o 
  -5   5  11      214.35      226.27     31.70 o 
  -4   5  11      144.14      126.32     13.51 o 
  -3   5  11      249.19      261.34     16.45 o 
  -2   5  11     2337.82     2445.44     45.61 o 
  -1   5  11       30.57       56.78      8.87 o 
   0   5  11       32.95       86.37     11.01 o 
   1   5  11        4.95       31.32     21.85 o 
   2   5  11      177.41      176.57     17.03 o 
   3   5  11      389.32      338.72     19.35 o 
   4   5  11       20.60       16.86     13.12 o 
   5   5  11       73.22       88.78     57.43 o 
   6   5  11      167.87      154.29     40.68 o 
   7   5  11      333.51      301.65     59.20 o 
  -8   6  11      300.27      444.33     67.77 o 
  -7   6  11      132.09       64.09     28.49 o 
  -6   6  11        1.13       11.08     17.07 o 
  -5   6  11     1367.31     1329.40     44.06 o 
  -4   6  11      835.78      863.08     30.74 o 
  -3   6  11       48.42       75.60     13.27 o 
  -2   6  11     1623.60     1660.50     46.12 o 
  -1   6  11     4053.64     3908.74     67.93 o 
   0   6  11      763.96      837.39     29.06 o 
   1   6  11       18.52       22.78     14.75 o 
   2   6  11     4191.22     4138.92     87.98 o 
   3   6  11     2447.46     2252.87     59.53 o 
   4   6  11       68.25       43.39     24.35 o 
   5   6  11      536.28      587.74     51.91 o 
   6   6  11      730.39      885.77     81.46 o 
   7   6  11       96.94      141.68     45.18 o 
  -8   7  11        2.75      180.93    102.23 o 
  -7   7  11       85.81      104.22     35.75 o 
  -6   7  11      408.09      376.21     35.91 o 
  -5   7  11        5.20       -6.36     11.22 o 
  -4   7  11      484.13      479.84     30.90 o 
  -3   7  11     2801.60     2724.55     60.36 o 
  -2   7  11      736.77      751.54     38.63 o 
  -1   7  11      939.07      914.14     31.58 o 
   0   7  11     1645.16     1617.31     40.08 o 
   1   7  11     2933.34     2751.67     87.80 o 
   2   7  11      384.99      390.93     24.63 o 
   3   7  11        6.50       15.31     12.43 o 
   4   7  11      238.43      283.67     37.89 o 
   5   7  11      260.45      274.97     39.36 o 
   6   7  11       41.84       26.87     31.34 o 
   7   7  11       90.21      113.25     47.56 o 
  -8   8  11       33.06      297.13    121.60 o 
  -7   8  11       92.73      188.38     54.08 o 
  -6   8  11        0.20       31.47     22.34 o 
  -5   8  11      839.39      720.95     43.26 o 
  -4   8  11     1255.62     1216.70     43.19 o 
  -3   8  11       55.39      134.09     17.60 o 
  -2   8  11      738.24      731.08     33.93 o 
  -1   8  11      891.13      906.30     32.96 o 
   0   8  11      370.11      409.08     34.26 o 
   1   8  11       58.08       53.65     10.70 o 
   2   8  11     2390.25     2390.24     66.64 o 
   3   8  11      503.99      471.50     28.76 o 
   4   8  11        2.18       25.79     23.71 o 
   5   8  11       29.40      -11.78     29.48 o 
   6   8  11       73.36      151.51     47.62 o 
   7   8  11       96.23       88.97     44.98 o 
  -7   9  11      781.56      922.53    174.06 o 
  -6   9  11      768.84      728.13     58.40 o 
  -5   9  11      178.40      192.19     29.09 o 
  -4   9  11       86.85      123.82     18.46 o 
  -3   9  11      446.40      456.21     28.93 o 
  -2   9  11     3093.17     2985.56     72.52 o 
  -1   9  11       12.11       45.57     30.33 o 
   0   9  11     2205.15     2175.22     55.00 o 
   1   9  11     1730.93     1645.76     62.62 o 
   2   9  11       42.96       78.55     26.82 o 
   3   9  11      320.77      332.01     41.10 o 
   4   9  11     1282.11     1405.65     85.61 o 
   5   9  11      578.92      666.88     79.97 o 
   6   9  11       54.04      158.25     48.01 o 
   7   9  11      253.30      337.44     64.69 o 
  -7  10  11       12.56      -85.32     90.22 o 
  -6  10  11        9.22       69.06     67.48 o 
  -5  10  11       78.36      117.26     31.08 o 
  -4  10  11       56.14       76.11     26.93 o 
  -3  10  11        0.55       72.50     30.30 o 
  -2  10  11       41.29       64.17     21.09 o 
  -1  10  11       52.38       69.98     21.00 o 
   0  10  11      921.41      818.37     43.05 o 
   1  10  11       59.60       73.78     19.99 o 
   2  10  11       22.65       48.85     17.69 o 
   3  10  11        6.18      -30.95     30.95 o 
   4  10  11       65.76       98.96     34.68 o 
   5  10  11       15.39        3.34     35.69 o 
   6  10  11        0.60       53.33     60.61 o 
  -7  11  11      333.87      496.45    128.71 o 
  -6  11  11      582.16      618.29     99.67 o 
  -5  11  11       42.75      171.15    159.43 o 
  -4  11  11      296.93      308.41     36.82 o 
  -3  11  11     2383.13     2264.38     70.15 o 
  -2  11  11     1839.75     1899.56     61.61 o 
  -1  11  11       70.41       74.77     30.88 o 
   0  11  11     1514.61     1561.24     64.27 o 
   1  11  11      176.84      242.84     30.39 o 
   2  11  11        6.54      -12.10     17.44 o 
   3  11  11      220.66      161.76     38.41 o 
   4  11  11      660.47      676.94     76.50 o 
   5  11  11      762.49      654.39     72.64 o 
   6  11  11        3.61       52.60     49.33 o 
  -6  12  11       29.58      -95.61    100.27 o 
  -5  12  11      319.01      342.82     61.87 o 
  -4  12  11      401.20      558.11     61.86 o 
  -3  12  11       23.40       29.56     22.61 o 
  -2  12  11      195.43      213.10     27.72 o 
  -1  12  11      322.22      301.50     28.03 o 
   0  12  11      435.50      427.01     32.06 o 
   1  12  11        0.21       20.49     20.14 o 
   2  12  11      901.38      903.22     62.93 o 
   3  12  11      411.38      510.62     69.71 o 
   4  12  11       95.58       84.17     51.45 o 
   5  12  11       23.21       11.01     41.84 o 
  -6  13  11       16.97       93.08     71.30 o 
  -5  13  11       21.80      -84.82     94.14 o 
  -4  13  11       29.42      107.92     47.55 o 
  -3  13  11      485.97      453.52     45.69 o 
  -2  13  11      195.39      223.05     30.81 o 
  -1  13  11       24.34       42.24     20.51 o 
   0  13  11      415.56      369.08     49.88 o 
   1  13  11      269.74      230.03     32.49 o 
   2  13  11       29.78       47.52     32.83 o 
   3  13  11       96.46      125.17     49.88 o 
   4  13  11      126.61      164.51     47.69 o 
   5  13  11       85.79       84.58     68.62 o 
  -5  14  11      254.49      335.68     92.34 o 
  -4  14  11      455.58      376.92     66.83 o 
  -3  14  11      175.23      172.93     36.70 o 
  -2  14  11      851.30      927.03     57.27 o 
  -1  14  11     1825.31     1717.40     69.69 o 
   0  14  11      855.42      889.65     61.12 o 
   1  14  11        0.50       15.30     27.32 o 
   2  14  11     1042.17     1049.56     87.47 o 
   3  14  11      297.61      306.30     57.31 o 
   4  14  11       21.67       72.02     49.21 o 
  -4  15  11       92.99       49.77     88.75 o 
  -3  15  11        2.86       -0.05     24.44 o 
  -2  15  11        0.15        1.80     26.33 o 
  -1  15  11        0.47       14.08     29.20 o 
   0  15  11        1.10       -2.19     25.13 o 
   1  15  11       19.85       75.72     64.36 o 
   2  15  11        9.60       18.53     34.66 o 
   3  15  11       21.37       21.09     42.38 o 
  -3  16  11        6.70      -58.84     89.73 o 
  -2  16  11      135.67       77.03     44.27 o 
  -1  16  11      160.18      175.67     56.56 o 
   0  16  11      161.54      147.61     46.17 o 
   1  16  11       20.41      -28.88     41.27 o 
   2  16  11      267.73      213.85     58.17 o 
  -1  17  11        1.18       57.80     87.52 o 
   0  17  11      167.41      235.99     88.78 o 
  -9   0  12      233.67      132.39     92.67 o 
  -8   0  12       14.45       31.45     33.16 o 
  -7   0  12     1754.52     1751.27     96.75 o 
  -6   0  12     1523.14     1500.94     81.03 o 
  -5   0  12      133.62      121.25     23.53 o 
  -4   0  12     1468.81     1372.56     69.19 o 
  -3   0  12     5410.85     5369.05    190.50 o 
  -2   0  12      501.65      277.47     28.56 o 
  -1   0  12        7.98       15.92      4.26 o 
   0   0  12     1158.20     1035.22     40.49 o 
   1   0  12    26086.84    25604.45    715.18 o 
   2   0  12      116.95      148.17     40.93 o 
   3   0  12      541.48      589.74     62.50 o 
   4   0  12     1483.76     1611.19     69.91 o 
   5   0  12     1325.74     1204.94     66.34 o 
   6   0  12       43.09       42.92     29.81 o 
   7   0  12        3.78       28.93     72.32 o 
   8   0  12      624.90      774.21    172.84 o 
  -9   1  12       31.05       22.81     87.03 o 
  -8   1  12       62.41       71.05     32.78 o 
  -7   1  12        4.03       12.39     18.18 o 
  -6   1  12      457.86      392.76     29.85 o 
  -5   1  12      434.21      445.14     25.81 o 
  -4   1  12      833.88      774.96     25.18 o 
  -3   1  12      219.53      189.32     15.75 o 
  -2   1  12       45.79       62.13     14.65 o 
  -1   1  12     1014.13     1027.71     27.97 o 
   0   1  12     1249.48     1241.34     37.62 o 
   1   1  12     1461.52     1764.73     37.33 o 
   2   1  12        8.96        8.61     10.27 o 
   3   1  12      177.89      223.99     28.82 o 
   4   1  12        8.05       32.32     16.36 o 
   5   1  12      623.87      622.27     34.90 o 
   6   1  12      627.01      615.47     39.67 o 
   7   1  12       96.08      140.67     44.83 o 
   8   1  12       17.18       45.05     55.61 o 
  -8   2  12       53.79      105.91     42.78 o 
  -7   2  12      698.58      749.97     45.12 o 
  -6   2  12     2083.10     2027.11     62.58 o 
  -5   2  12       44.72       54.42     17.89 o 
  -4   2  12      571.76      504.72     20.48 o 
  -3   2  12      641.07      472.16     15.37 o 
  -2   2  12       16.44        5.17      7.25 o 
  -1   2  12     1630.97     1664.26     36.02 o 
   0   2  12      793.36      687.97     27.34 o 
   1   2  12     3042.74     3033.78     52.32 o 
   2   2  12     4743.51     4818.13     81.74 o 
   3   2  12      529.07      491.32     30.39 o 
   4   2  12      987.95      971.30     37.15 o 
   5   2  12       74.41       63.06     17.18 o 
   6   2  12       44.80       60.55     26.42 o 
   7   2  12      129.17      186.91     45.09 o 
   8   2  12      225.66      379.73    101.74 o 
  -8   3  12      325.28      383.07     75.23 o 
  -7   3  12        1.67       22.54     27.25 o 
  -6   3  12      454.04      474.02     36.31 o 
  -5   3  12      415.44      442.64     24.09 o 
  -4   3  12     5498.85     5172.73     86.35 o 
  -3   3  12      620.38      611.05     17.73 o 
  -2   3  12     1513.94     1445.05     37.45 o 
  -1   3  12     4157.14     4464.42     77.81 o 
   0   3  12     2459.04     2299.23     41.10 o 
   1   3  12     1785.15     1738.54     36.47 o 
   2   3  12     4161.08     4269.96     73.76 o 
   3   3  12     2638.53     2539.33     54.67 o 
   4   3  12     2583.86     2473.47     59.83 o 
   5   3  12      489.34      502.29     45.07 o 
   6   3  12      700.35      656.90     64.05 o 
   7   3  12      363.72      413.56     58.63 o 
   8   3  12        9.69       26.70     51.80 o 
  -8   4  12        4.87       30.96     32.68 o 
  -7   4  12       11.55        6.73     19.12 o 
  -6   4  12       17.17       40.83     22.62 o 
  -5   4  12       34.07       54.83     14.72 o 
  -4   4  12      124.87      158.34     15.21 o 
  -3   4  12        5.51       51.15     19.25 o 
  -2   4  12      757.51      751.32     19.19 o 
  -1   4  12       61.79       67.69     19.04 o 
   0   4  12      184.47      180.33     14.04 o 
   1   4  12      394.78      371.49     17.14 o 
   2   4  12        7.26       21.68      8.72 o 
   3   4  12       28.00       35.11     21.42 o 
   4   4  12      212.37      218.45     18.60 o 
   5   4  12        9.44      -17.14     17.14 o 
   6   4  12      358.95      382.05     49.66 o 
   7   4  12        1.34      -20.37     34.85 o 
  -8   5  12      105.77       44.09     48.06 o 
  -7   5  12      254.96      254.54     42.02 o 
  -6   5  12       46.14       38.81     17.01 o 
  -5   5  12      401.00      351.62     22.45 o 
  -4   5  12      652.63      637.56     24.82 o 
  -3   5  12      370.53      365.37     18.40 o 
  -2   5  12     1240.44     1259.16     29.88 o 
  -1   5  12     4997.57     4583.21     71.32 o 
   0   5  12     1628.83     1636.33     35.75 o 
   1   5  12       45.99       57.03     10.07 o 
   2   5  12     1416.50     1364.29     39.51 o 
   3   5  12     1178.72     1124.96     32.94 o 
   4   5  12      641.87      558.94     32.81 o 
   5   5  12      308.89      291.62     42.89 o 
   6   5  12     1032.37     1070.87     77.29 o 
   7   5  12      419.21      518.08     68.55 o 
  -8   6  12        6.10      -55.07     59.13 o 
  -7   6  12      165.29      157.32     32.54 o 
  -6   6  12      421.97      362.92     45.32 o 
  -5   6  12        0.09        3.88     12.68 o 
  -4   6  12      167.11      171.15     16.78 o 
  -3   6  12      663.03      648.10     25.20 o 
  -2   6  12       73.55       76.30     14.82 o 
  -1   6  12      349.27      354.31     22.27 o 
   0   6  12      494.78      501.34     24.29 o 
   1   6  12     1864.90     1808.35     42.16 o 
   2   6  12      425.10      434.13     25.63 o 
   3   6  12      104.45      106.99     20.93 o 
   4   6  12      370.04      405.12     31.46 o 
   5   6  12       20.40       14.10     27.99 o 
   6   6  12       18.13        7.45     26.83 o 
   7   6  12       37.65       11.50     37.44 o 
  -8   7  12      196.96      191.47    108.36 o 
  -7   7  12      167.22      207.09     50.16 o 
  -6   7  12       44.13       53.26     21.79 o 
  -5   7  12     1026.32     1022.21     39.13 o 
  -4   7  12      140.93      184.06     33.43 o 
  -3   7  12      109.26      137.57     16.14 o 
  -2   7  12        3.16       29.64     11.12 o 
  -1   7  12     3040.05     3054.27     63.31 o 
   0   7  12      137.12      121.46     15.17 o 
   1   7  12      466.30      425.92     21.37 o 
   2   7  12      714.19      676.92     44.03 o 
   3   7  12      927.57      880.11     39.37 o 
   4   7  12       73.84      115.33     31.51 o 
   5   7  12        3.62       65.36     36.66 o 
   6   7  12      184.44      233.45     49.62 o 
   7   7  12      133.30      141.01     51.31 o 
  -8   8  12       76.11      218.18     84.96 o 
  -7   8  12      371.55      606.52    137.29 o 
  -6   8  12     1164.76     1154.11     65.81 o 
  -5   8  12      291.39      259.82     30.02 o 
  -4   8  12      615.70      634.21     31.03 o 
  -3   8  12     3545.91     3366.54     75.73 o 
  -2   8  12      721.11      732.90     36.33 o 
  -1   8  12      622.01      641.46     28.55 o 
   0   8  12     3919.51     4006.23     80.72 o 
   1   8  12     1208.64     1202.95     36.18 o 
   2   8  12     1096.03     1006.70     47.08 o 
   3   8  12        9.07       19.66     22.87 o 
   4   8  12      752.09      834.54     63.15 o 
   5   8  12     1163.29     1110.04     92.22 o 
   6   8  12       40.23       98.13     42.71 o 
   7   8  12      180.51      184.88     59.58 o 
  -7   9  12       12.31       30.64     77.22 o 
  -6   9  12        0.32       14.86     22.95 o 
  -5   9  12        0.23       26.74     20.98 o 
  -4   9  12      548.98      446.94     30.00 o 
  -3   9  12        8.77       38.40     15.91 o 
  -2   9  12      126.23      133.84     21.55 o 
  -1   9  12       98.23      125.12     18.79 o 
   0   9  12      147.03      130.56     17.89 o 
   1   9  12      301.87      332.27     56.12 o 
   2   9  12       48.81       81.47     31.89 o 
   3   9  12      113.87      169.38     33.65 o 
   4   9  12       84.99       80.70     37.23 o 
   5   9  12        1.12      150.40     97.38 o 
   6   9  12       86.97      103.89     44.97 o 
  -7  10  12      157.15      222.92     73.09 o 
  -6  10  12      771.09      685.22    146.60 o 
  -5  10  12       75.78       86.46     30.64 o 
  -4  10  12      644.68      553.89     32.95 o 
  -3  10  12     1173.88     1190.02     47.80 o 
  -2  10  12     2017.27     1996.72     60.79 o 
  -1  10  12        9.42       32.75     20.27 o 
   0  10  12       40.14       41.26     14.63 o 
   1  10  12       23.80       47.88     18.15 o 
   2  10  12      414.45      379.55     30.41 o 
   3  10  12      107.86      185.94     40.54 o 
   4  10  12      593.31      621.79     60.91 o 
   5  10  12      532.77      516.02     74.90 o 
   6  10  12      109.82      107.32     47.09 o 
  -7  11  12        9.44      164.75    114.98 o 
  -6  11  12       41.60       -9.16     40.56 o 
  -5  11  12      127.05      165.96     52.18 o 
  -4  11  12      484.71      472.29     40.11 o 
  -3  11  12       79.67       72.82     23.99 o 
  -2  11  12       77.82      146.53     23.13 o 
  -1  11  12      990.90     1035.69     45.22 o 
   0  11  12      505.05      461.26     35.07 o 
   1  11  12       51.57       33.12     20.79 o 
   2  11  12     1083.02     1033.75     54.21 o 
   3  11  12      315.08      398.47     46.39 o 
   4  11  12        8.81      -12.40     29.38 o 
   5  11  12       10.43       84.95     70.01 o 
   6  11  12       75.34      127.65     95.79 o 
  -6  12  12      115.49       69.38     80.90 o 
  -5  12  12       20.12      106.89     73.79 o 
  -4  12  12        3.32       40.96     26.97 o 
  -3  12  12      519.48      485.36     36.73 o 
  -2  12  12        5.94       -6.98     18.51 o 
  -1  12  12      141.05      116.63     23.51 o 
   0  12  12       13.75        0.58     14.94 o 
   1  12  12      623.47      635.23     43.34 o 
   2  12  12       10.03       76.50     36.99 o 
   3  12  12       19.08       34.51     32.99 o 
   4  12  12      212.87      193.43     45.84 o 
   5  12  12      130.30      249.06     62.00 o 
  -5  13  12      374.39      525.48    152.86 o 
  -4  13  12      609.39      660.81     74.60 o 
  -3  13  12       56.32       23.54     25.67 o 
  -2  13  12      146.14      202.38     29.85 o 
  -1  13  12     1127.15     1184.49     56.08 o 
   0  13  12      357.95      441.21     48.20 o 
   1  13  12        2.11       21.75     24.18 o 
   2  13  12      285.93      241.68     44.87 o 
   3  13  12      357.84      458.08     67.23 o 
   4  13  12      127.57      271.33     55.66 o 
   5  13  12       45.63       59.15     45.82 o 
  -5  14  12       89.73       94.74     50.53 o 
  -4  14  12        0.23       33.00     53.48 o 
  -3  14  12       12.71        5.64     33.05 o 
  -2  14  12        3.68       10.79     20.46 o 
  -1  14  12       45.85       74.50     32.32 o 
   0  14  12        3.32      -11.43     29.77 o 
   1  14  12       89.37       90.93     49.26 o 
   2  14  12       80.82      127.65     55.48 o 
   3  14  12       18.43       21.73     41.29 o 
   4  14  12        2.67       39.42     47.61 o 
  -4  15  12      185.01      233.47     62.28 o 
  -3  15  12       53.13       46.10     44.99 o 
  -2  15  12      221.19      253.31     42.63 o 
  -1  15  12      476.99      556.19     71.66 o 
   0  15  12      154.70      149.70     42.47 o 
   1  15  12        1.54       38.55     37.14 o 
   2  15  12      189.61      157.09     49.95 o 
   3  15  12      275.06      320.28     82.14 o 
  -3  16  12      104.81       92.42     63.55 o 
  -2  16  12        1.50      148.72     66.01 o 
  -1  16  12        9.79       69.48     40.94 o 
   0  16  12      131.09      181.98     48.79 o 
   1  16  12       90.90       46.93     40.07 o 
   2  16  12       17.62        0.73     31.36 o 
  -8   1  13        6.73       -2.68     24.07 o 
  -7   1  13      817.47      834.20     44.57 o 
  -6   1  13     1589.29     1756.26     57.38 o 
  -5   1  13       97.49      105.14     19.36 o 
  -4   1  13      147.65      148.98     15.48 o 
  -3   1  13     3966.65     3848.96     71.62 o 
  -2   1  13      232.88      145.67     12.24 o 
  -1   1  13       46.09       60.47     10.48 o 
   0   1  13     4819.68     4806.68     71.72 o 
   1   1  13     2761.76     2582.18     49.09 o 
   2   1  13       64.40      108.84     14.12 o 
   3   1  13      114.66      131.55     17.75 o 
   4   1  13       61.39       76.45     17.11 o 
   5   1  13      519.26      546.81     45.66 o 
   6   1  13        0.74       -8.07     17.80 o 
   7   1  13       29.90       26.07     30.46 o 
  -8   2  13       72.18       94.63     67.69 o 
  -7   2  13        8.91       48.95     33.49 o 
  -6   2  13      810.36      726.64     44.84 o 
  -5   2  13     1136.08     1120.95     35.94 o 
  -4   2  13     2159.81     1984.51     67.67 o 
  -3   2  13     2526.23     2547.58     85.53 o 
  -2   2  13      271.83      272.45     30.61 o 
  -1   2  13     2445.10     2436.39     50.32 o 
   0   2  13     1413.43     1322.34     27.70 o 
   1   2  13      589.81      607.06     21.50 o 
   2   2  13     3241.74     3430.65     67.14 o 
   3   2  13      863.64      800.12     31.49 o 
   4   2  13       19.77       46.61     16.75 o 
   5   2  13      138.74      150.85     22.25 o 
   6   2  13      228.65      251.35     37.59 o 
   7   2  13       60.59      150.58     53.98 o 
  -8   3  13       19.78       33.14     37.01 o 
  -7   3  13      270.80      223.74     29.52 o 
  -6   3  13     1488.27     1381.02     47.93 o 
  -5   3  13        0.99       11.41     13.23 o 
  -4   3  13      831.38      845.40     27.83 o 
  -3   3  13      127.26       75.87     15.73 o 
  -2   3  13     2814.79     2970.56     63.32 o 
  -1   3  13       91.81      110.21     22.30 o 
   0   3  13     1142.75     1088.08     26.62 o 
   1   3  13     2504.56     2368.41     47.59 o 
   2   3  13     2439.46     2298.28     50.41 o 
   3   3  13      274.74      277.20     20.63 o 
   4   3  13      425.30      413.58     25.54 o 
   5   3  13      176.74      148.58     21.23 o 
   6   3  13       72.09       65.46     54.56 o 
   7   3  13       33.04      102.28     50.45 o 
  -8   4  13      288.66      314.19     55.84 o 
  -7   4  13      158.35      164.24     39.10 o 
  -6   4  13      145.83      175.47     22.78 o 
  -5   4  13       15.52       13.34     11.57 o 
  -4   4  13     1668.20     1629.17     39.01 o 
  -3   4  13      719.93      723.46     40.27 o 
  -2   4  13     2086.32     2071.16     52.80 o 
  -1   4  13     3414.97     3010.29    104.34 o 
   0   4  13     3455.46     3435.41     72.07 o 
   1   4  13      228.73      204.27     14.82 o 
   2   4  13     1919.98     1812.29     42.95 o 
   3   4  13      941.70      856.47     30.23 o 
   4   4  13      159.12      160.52     23.92 o 
   5   4  13      544.73      512.44     38.62 o 
   6   4  13      137.69      168.16     39.64 o 
   7   4  13      335.92      432.99     65.00 o 
  -8   5  13        5.20       11.48     34.39 o 
  -7   5  13       28.30       23.80     32.16 o 
  -6   5  13      246.12      260.32     25.27 o 
  -5   5  13        2.76        1.49     20.29 o 
  -4   5  13        1.73       13.08     15.82 o 
  -3   5  13       32.44       28.21      8.91 o 
  -2   5  13       45.08       79.59     16.18 o 
  -1   5  13       18.58       -5.16      7.62 o 
   0   5  13       29.77       16.90      8.87 o 
   1   5  13      240.83      258.81     16.37 o 
   2   5  13       47.81       38.41     13.61 o 
   3   5  13      133.27      125.90     21.01 o 
   4   5  13      167.95      239.15     28.33 o 
   5   5  13       50.92      102.85     32.82 o 
   6   5  13       29.52      -24.70     37.13 o 
   7   5  13       51.63       65.33     55.84 o 
  -8   6  13      208.88      248.61     57.24 o 
  -7   6  13       97.02      153.46     54.94 o 
  -6   6  13        0.62        5.84     17.17 o 
  -5   6  13     1107.89     1045.74     43.82 o 
  -4   6  13      391.01      393.04     21.70 o 
  -3   6  13      335.50      337.19     19.02 o 
  -2   6  13      375.68      347.50     18.01 o 
  -1   6  13     5886.57     6009.87     98.43 o 
   0   6  13     1014.85      946.97     29.29 o 
   1   6  13       61.52       76.38     18.79 o 
   2   6  13     1767.46     1640.66     54.62 o 
   3   6  13     1065.14     1066.41     43.66 o 
   4   6  13       46.48      105.17     21.04 o 
   5   6  13       25.41       66.41     31.60 o 
   6   6  13      458.23      401.22     55.16 o 
   7   6  13      295.76      374.29     65.52 o 
  -8   7  13       25.01      -35.06     78.94 o 
  -7   7  13       78.88      141.85     84.00 o 
  -6   7  13     1510.45     1358.39     77.54 o 
  -5   7  13      259.67      197.65     21.81 o 
  -4   7  13       11.50       20.77     14.46 o 
  -3   7  13      593.33      552.08     27.71 o 
  -2   7  13        7.28       22.45     12.72 o 
  -1   7  13      689.53      648.99     37.78 o 
   0   7  13     1871.90     1903.33     48.12 o 
   1   7  13     1806.61     1779.47     45.85 o 
   2   7  13      971.82      919.72     41.83 o 
   3   7  13       38.45       20.05     14.80 o 
   4   7  13        7.14        3.87     23.07 o 
   5   7  13      422.05      438.45     51.84 o 
   6   7  13       15.84      110.21     51.17 o 
   7   7  13        5.80       73.51     62.27 o 
  -7   8  13       50.81      -14.08     49.08 o 
  -6   8  13       26.99       58.24     43.98 o 
  -5   8  13      343.53      292.62     25.81 o 
  -4   8  13      611.59      582.09     30.14 o 
  -3   8  13        0.96       10.77     19.66 o 
  -2   8  13       52.74       67.56     20.32 o 
  -1   8  13      660.76      674.68     28.21 o 
   0   8  13      388.10      352.00     23.34 o 
   1   8  13     1491.41     1437.58     41.20 o 
   2   8  13      879.27      894.92     43.01 o 
   3   8  13      300.64      303.75     27.84 o 
   4   8  13        0.62      -25.08     25.08 o 
   5   8  13        0.65        8.19     28.60 o 
   6   8  13       79.34       45.58     44.76 o 
  -7   9  13      460.76      862.22    169.65 o 
  -6   9  13      705.04      693.38     61.00 o 
  -5   9  13       55.16       83.70     30.01 o 
  -4   9  13     1832.41     1701.81     55.95 o 
  -3   9  13     3431.75     3306.24     87.41 o 
  -2   9  13      796.70      786.45     35.61 o 
  -1   9  13        0.08       26.86     14.31 o 
   0   9  13       89.10       98.41     17.68 o 
   1   9  13      255.95      244.97     24.72 o 
   2   9  13      652.93      613.62     38.00 o 
   3   9  13       73.92       68.08     29.23 o 
   4   9  13     1496.03     1362.51     77.55 o 
   5   9  13      846.52      831.51     74.27 o 
   6   9  13       81.66       74.37     66.91 o 
  -7  10  13       33.00      226.29     83.84 o 
  -6  10  13        3.51       99.29     83.11 o 
  -5  10  13        5.98      -17.61     29.00 o 
  -4  10  13       22.54       51.66     25.67 o 
  -3  10  13      114.32      171.76     23.22 o 
  -2  10  13      145.39      174.11     30.28 o 
  -1  10  13      144.74      159.94     21.98 o 
   0  10  13        0.19       19.36     15.68 o 
   1  10  13       24.27       28.28     18.64 o 
   2  10  13       12.89       51.65     31.02 o 
   3  10  13       81.87       83.02     30.08 o 
   4  10  13       43.06       87.31     39.36 o 
   5  10  13       14.39       64.13     34.43 o 
   6  10  13        0.30       69.17     43.74 o 
  -6  11  13      170.36      155.53     52.25 o 
  -5  11  13       33.74       44.10     45.29 o 
  -4  11  13       42.76       50.74     26.89 o 
  -3  11  13     1853.22     1767.80     62.43 o 
  -2  11  13      361.44      337.84     31.06 o 
  -1  11  13      107.19      143.21     23.80 o 
   0  11  13     1050.59      998.23     41.91 o 
   1  11  13      425.64      448.76     37.94 o 
   2  11  13      140.15      170.15     47.19 o 
   3  11  13       15.12        4.80     26.30 o 
   4  11  13      590.55      612.17     62.21 o 
   5  11  13      167.44      172.49     50.80 o 
  -6  12  13       10.80       47.02     54.15 o 
  -5  12  13      376.01      362.89     62.59 o 
  -4  12  13      132.61      130.67     39.84 o 
  -3  12  13        1.39       14.21     18.92 o 
  -2  12  13        5.70       60.97     24.15 o 
  -1  12  13      419.99      373.43     44.55 o 
   0  12  13      468.76      463.92     44.64 o 
   1  12  13       25.85      114.77     74.88 o 
   2  12  13      393.12      345.41     45.89 o 
   3  12  13      321.07      331.43     51.55 o 
   4  12  13      247.00      197.60     50.03 o 
   5  12  13       48.02       92.76     83.81 o 
  -5  13  13       77.22      154.15     93.28 o 
  -4  13  13        9.69       50.38     37.47 o 
  -3  13  13      137.69      173.00     38.08 o 
  -2  13  13      184.80      150.59     28.36 o 
  -1  13  13       23.46       62.63     32.23 o 
   0  13  13       55.65       18.93     22.64 o 
   1  13  13      137.49      157.09     29.45 o 
   2  13  13        5.19       -1.44     29.28 o 
   3  13  13        3.62      -14.91     29.24 o 
   4  13  13      109.22      206.45     79.05 o 
  -5  14  13      428.09      655.10     90.95 o 
  -4  14  13      191.06      239.99     61.64 o 
  -3  14  13        2.92       74.52     50.07 o 
  -2  14  13      241.64      292.64     36.10 o 
  -1  14  13      865.43      823.14     58.87 o 
   0  14  13     1123.23     1155.70     64.45 o 
   1  14  13        0.14       18.73     49.67 o 
   2  14  13      682.39      599.76     70.64 o 
   3  14  13      740.92      705.26     85.20 o 
   4  14  13      115.03      177.21     55.48 o 
  -4  15  13       11.71      -21.78     45.37 o 
  -3  15  13       25.46       30.86     42.49 o 
  -2  15  13       18.26       85.44     62.23 o 
  -1  15  13       11.35      110.08     67.10 o 
   0  15  13        0.20       -8.61     23.82 o 
   1  15  13        0.39       -8.56     29.72 o 
   2  15  13       12.25        5.82     29.91 o 
   3  15  13        4.99       22.50     38.90 o 
  -2  16  13       18.56       92.54     65.97 o 
  -1  16  13      126.10      163.51     57.39 o 
   0  16  13      226.54      161.25     48.14 o 
   1  16  13       90.08       36.63     46.77 o 
  -8   0  14       13.80       48.24     56.02 o 
  -7   0  14     1064.51     1051.64     73.04 o 
  -6   0  14     2615.65     2833.37    108.08 o 
  -5   0  14      251.61      275.18     33.20 o 
  -4   0  14      368.57      359.63     60.61 o 
  -3   0  14     2482.73     2368.47    105.26 o 
  -2   0  14      625.63      531.58     43.18 o 
  -1   0  14      102.15       97.55      9.71 o 
   0   0  14     2338.70     2369.13     77.51 o 
   1   0  14     3140.24     2888.25    105.58 o 
   2   0  14     1065.11     1106.64     49.90 o 
   3   0  14      272.58      316.24     36.05 o 
   4   0  14      527.94      698.23     51.44 o 
   5   0  14     1409.72     1396.30     99.59 o 
   6   0  14      150.29      110.53     55.29 o 
   7   0  14      122.97      168.18    101.50 o 
  -8   1  14        3.07       90.65     57.89 o 
  -7   1  14       16.36       29.40     27.31 o 
  -6   1  14      104.84      101.98     28.14 o 
  -5   1  14      167.25      190.41     17.50 o 
  -4   1  14      154.08      150.00     24.78 o 
  -3   1  14      609.01      639.14     23.65 o 
  -2   1  14     1217.30     1150.56     36.89 o 
  -1   1  14       18.71        2.49      7.65 o 
   0   1  14      867.70      719.52     30.21 o 
   1   1  14      411.39      421.23     19.36 o 
   2   1  14      122.24      112.74     15.39 o 
   3   1  14      572.64      594.47     41.60 o 
   4   1  14      490.17      503.08     30.73 o 
   5   1  14      235.10      218.93     26.94 o 
   6   1  14        7.98       30.58     28.60 o 
   7   1  14       38.37       16.41     52.83 o 
  -8   2  14       36.20       88.18     48.57 o 
  -7   2  14      637.75      686.66     50.62 o 
  -6   2  14     1001.64     1035.38     50.19 o 
  -5   2  14        1.93       -0.18     10.34 o 
  -4   2  14      716.87      665.90     30.07 o 
  -3   2  14     1698.69     1478.61     40.80 o 
  -2   2  14      622.68      582.56     29.99 o 
  -1   2  14       21.77       58.40     23.11 o 
   0   2  14     2611.38     2534.96     43.63 o 
   1   2  14     1765.30     1842.60     40.50 o 
   2   2  14      567.75      490.38     23.98 o 
   3   2  14       49.34       46.87     19.57 o 
   4   2  14       94.98      118.38     21.82 o 
   5   2  14      670.85      685.86     41.19 o 
   6   2  14      234.03      226.12     45.28 o 
   7   2  14       88.38       93.66     39.75 o 
  -8   3  14      208.49       80.06     45.02 o 
  -7   3  14      108.42      142.13     28.36 o 
  -6   3  14        1.78       -7.83     16.86 o 
  -5   3  14      210.61      257.12     25.11 o 
  -4   3  14     2010.42     1896.77     55.64 o 
  -3   3  14      614.66      587.12     27.25 o 
  -2   3  14     1765.21     1649.90     48.91 o 
  -1   3  14     6036.59     6172.66    107.48 o 
   0   3  14     4009.25     3964.70     64.25 o 
   1   3  14       60.24       71.01     12.27 o 
   2   3  14     1006.12      990.95     33.65 o 
   3   3  14      904.24      862.59     33.15 o 
   4   3  14        4.14       23.12     13.57 o 
   5   3  14      960.59      922.13     57.63 o 
   6   3  14      995.62      908.72     70.92 o 
   7   3  14      727.75      647.76     71.43 o 
  -8   4  14       30.07       42.79     45.88 o 
  -7   4  14       70.06       70.76     34.74 o 
  -6   4  14        4.78       18.72     22.52 o 
  -5   4  14      181.84      235.70     19.04 o 
  -4   4  14        8.37       12.75     20.86 o 
  -3   4  14       48.51       76.99     15.38 o 
  -2   4  14     1851.60     1939.07     52.75 o 
  -1   4  14      799.59      716.79     34.99 o 
   0   4  14      399.28      347.60     22.14 o 
   1   4  14     1099.97     1040.96     33.28 o 
   2   4  14        5.75       32.09     12.26 o 
   3   4  14      353.92      367.60     26.81 o 
   4   4  14       41.57       33.45     12.98 o 
   5   4  14       17.60       31.99     19.88 o 
   6   4  14       34.15       20.74     28.61 o 
   7   4  14        9.23       16.17     31.89 o 
  -8   5  14      510.53      528.04     81.78 o 
  -7   5  14       39.67       86.71     42.25 o 
  -6   5  14        3.22      -16.10     20.37 o 
  -5   5  14     2475.83     2420.94     77.38 o 
  -4   5  14      781.76      847.28     40.14 o 
  -3   5  14      563.95      543.87     30.71 o 
  -2   5  14      809.83      844.36     42.42 o 
  -1   5  14     2946.74     2578.19     80.13 o 
   0   5  14     1098.66      983.11     28.55 o 
   1   5  14       40.62      117.49     30.01 o 
   2   5  14     2111.23     1990.46     48.28 o 
   3   5  14     4274.25     3959.73    100.96 o 
   4   5  14      208.88      180.23     25.71 o 
   5   5  14      365.46      405.36     59.98 o 
   6   5  14     1191.20     1215.92     85.83 o 
   7   5  14       21.50      -38.85     40.84 o 
  -8   6  14       26.62       31.17     50.38 o 
  -7   6  14      251.58      321.28     55.39 o 
  -6   6  14      389.63      341.51     34.13 o 
  -5   6  14        0.88      -17.87     17.87 o 
  -4   6  14      181.18      226.18     28.65 o 
  -3   6  14      175.12      158.02     21.31 o 
  -2   6  14       11.86       35.78     16.98 o 
  -1   6  14     1001.89      886.10     30.26 o 
   0   6  14      792.23      785.98     27.92 o 
   1   6  14       36.85       88.10     15.20 o 
   2   6  14       95.05      123.82     28.23 o 
   3   6  14       16.26       34.67     27.22 o 
   4   6  14        1.91       20.90     21.95 o 
   5   6  14      250.43      203.14     40.34 o 
   6   6  14        0.89       83.75     42.18 o 
   7   6  14       10.90       40.03     40.87 o 
  -8   7  14      221.27      348.01     97.68 o 
  -7   7  14      140.17      199.60     54.67 o 
  -6   7  14        4.24       22.90     32.45 o 
  -5   7  14      100.08      129.51     24.99 o 
  -4   7  14      258.32      300.31     28.92 o 
  -3   7  14      162.78      171.13     20.96 o 
  -2   7  14       22.50       60.47     19.17 o 
  -1   7  14     2390.90     2355.91     59.58 o 
   0   7  14     1252.45     1239.62     39.04 o 
   1   7  14        0.38       12.92     15.44 o 
   2   7  14      544.67      539.00     34.29 o 
   3   7  14     1699.13     1547.03     58.08 o 
   4   7  14      328.02      300.04     44.32 o 
   5   7  14      109.45      241.23     49.61 o 
   6   7  14      141.52      278.94     51.30 o 
   7   7  14       47.35       99.13     52.16 o 
  -7   8  14      443.32      634.75    145.50 o 
  -6   8  14     1379.25     1299.49    109.99 o 
  -5   8  14      180.11      213.21     32.58 o 
  -4   8  14      459.32      518.50     73.91 o 
  -3   8  14     1935.71     1836.26     53.98 o 
  -2   8  14      557.92      544.53     35.63 o 
  -1   8  14        3.19        1.33     11.80 o 
   0   8  14      703.73      645.27     29.18 o 
   1   8  14     1057.13     1023.71     42.73 o 
   2   8  14     1510.04     1456.03     54.03 o 
   3   8  14        8.33       47.11     19.52 o 
   4   8  14      560.99      625.01     60.37 o 
   5   8  14      629.49      735.41     68.58 o 
   6   8  14      150.34      248.29     56.67 o 
  -7   9  14      102.78      106.66     50.81 o 
  -6   9  14       60.09       29.89     31.51 o 
  -5   9  14       16.49       38.32     33.96 o 
  -4   9  14      497.56      395.05     36.14 o 
  -3   9  14      459.68      447.56     32.82 o 
  -2   9  14       20.93        1.75     15.48 o 
  -1   9  14        4.98       13.31     14.63 o 
   0   9  14      521.08      507.50     28.59 o 
   1   9  14        7.78        3.64     14.61 o 
   2   9  14       35.25       83.77     26.88 o 
   3   9  14      181.79      266.74     40.39 o 
   4   9  14      240.34      193.59     44.31 o 
   5   9  14       26.53      104.08     38.31 o 
   6   9  14        7.36       44.39     38.81 o 
  -7  10  14      170.44      231.94     84.46 o 
  -6  10  14      266.02      310.97     81.17 o 
  -5  10  14      132.73      166.07     45.13 o 
  -4  10  14      811.21      793.52     50.65 o 
  -3  10  14     1661.86     1577.63     57.28 o 
  -2  10  14      309.62      408.93     35.72 o 
  -1  10  14       73.79       89.15     22.27 o 
   0  10  14      215.83      258.43     39.57 o 
   1  10  14      500.97      526.49     37.57 o 
   2  10  14      567.05      531.20     39.26 o 
   3  10  14       34.63       17.69     28.71 o 
   4  10  14      486.25      570.03     72.22 o 
   5  10  14      437.17      467.10     66.37 o 
   6  10  14       40.89       13.35     36.63 o 
  -6  11  14        5.02      -22.00     52.34 o 
  -5  11  14       62.31       77.05     37.38 o 
  -4  11  14       72.06      150.72     47.15 o 
  -3  11  14      294.59      204.63     29.66 o 
  -2  11  14        4.96       -0.62     19.59 o 
  -1  11  14      358.08      311.53     28.98 o 
   0  11  14      838.79      837.32     40.70 o 
   1  11  14      114.51      137.33     28.15 o 
   2  11  14      141.81      160.16     37.16 o 
   3  11  14      369.64      461.07     53.53 o 
   4  11  14        6.11       71.17     56.30 o 
   5  11  14       35.09       54.81     37.91 o 
  -6  12  14      186.45      220.99     64.51 o 
  -5  12  14      176.69      219.41     58.54 o 
  -4  12  14       25.93       16.29     27.01 o 
  -3  12  14      656.04      471.95     40.00 o 
  -2  12  14      654.96      613.15     42.85 o 
  -1  12  14       68.87      101.19     31.26 o 
   0  12  14       40.80       15.97     20.83 o 
   1  12  14      529.36      531.94     43.96 o 
   2  12  14        4.06       19.22     26.72 o 
   3  12  14       50.43       24.49     31.97 o 
   4  12  14      271.84      312.03     60.99 o 
   5  12  14      207.67      357.46     64.90 o 
  -5  13  14      377.22      333.26     86.87 o 
  -4  13  14      515.08      463.51     55.63 o 
  -3  13  14      175.58       91.11     43.39 o 
  -2  13  14      150.86      201.16     35.01 o 
  -1  13  14      687.93      623.35     44.08 o 
   0  13  14      910.57      889.75     53.41 o 
   1  13  14        3.02       43.03     26.52 o 
   2  13  14      671.12      691.67     70.03 o 
   3  13  14      685.66      702.04     72.68 o 
   4  13  14      328.44      282.39     60.63 o 
  -4  14  14       16.75       14.02     45.38 o 
  -3  14  14       29.40       28.45     35.33 o 
  -2  14  14        1.46       67.51     30.63 o 
  -1  14  14        0.02        3.06     23.91 o 
   0  14  14       26.44       56.97     30.12 o 
   1  14  14      147.45      103.12     41.41 o 
   2  14  14      107.44      179.56     59.27 o 
   3  14  14      119.08      108.23     45.78 o 
  -3  15  14       97.90       75.71     48.06 o 
  -2  15  14       71.53       51.56     43.34 o 
  -1  15  14      571.24      637.56     70.75 o 
   0  15  14      421.91      507.85     68.68 o 
   1  15  14       25.57        2.50     28.55 o 
   2  15  14      256.14      198.53     58.67 o 
  -2  16  14        1.11       52.29     61.85 o 
  -1  16  14        0.14      120.69    122.95 o 
   0  16  14       15.51      112.82    102.29 o 
   1  16  14       92.88      300.14    127.83 o 
  -8   1  15        3.38       -4.08     37.80 o 
  -7   1  15     1002.41     1104.99     73.41 o 
  -6   1  15     1134.55     1207.37     54.21 o 
  -5   1  15        4.12       36.80     15.71 o 
  -4   1  15      160.08      175.31     17.29 o 
  -3   1  15     1294.13     1275.91     54.60 o 
  -2   1  15     3413.82     3380.19     91.94 o 
  -1   1  15      107.89      120.96     11.65 o 
   0   1  15      612.30      552.79     29.24 o 
   1   1  15     2002.84     1907.09     44.15 o 
   2   1  15      181.41      192.84     18.80 o 
   3   1  15        9.07        6.55     13.05 o 
   4   1  15      902.75      934.19     41.71 o 
   5   1  15     1037.19     1012.18     47.89 o 
   6   1  15      132.07      239.26     41.53 o 
   7   1  15        4.36      -59.33     88.01 o 
  -8   2  15      118.65       99.26     58.60 o 
  -7   2  15       61.28      117.02     67.06 o 
  -6   2  15      181.35      172.49     29.52 o 
  -5   2  15      768.97      776.38     40.60 o 
  -4   2  15     2619.64     2553.69     79.94 o 
  -3   2  15      209.66      214.17     18.39 o 
  -2   2  15      691.24      643.97     24.98 o 
  -1   2  15     1481.75     1489.00     38.50 o 
   0   2  15     4094.01     4028.52     84.01 o 
   1   2  15      183.04      209.26     16.32 o 
   2   2  15       94.77      107.61     20.45 o 
   3   2  15     1431.44     1391.31     46.31 o 
   4   2  15      407.34      411.41     29.59 o 
   5   2  15       52.07       86.12     22.06 o 
   6   2  15      593.60      570.57     58.43 o 
   7   2  15      779.10      810.19     79.54 o 
  -8   3  15        5.53       68.22     63.93 o 
  -7   3  15      180.47      242.11     36.89 o 
  -6   3  15      256.13      260.50     42.79 o 
  -5   3  15     1571.62     1598.58     70.17 o 
  -4   3  15        4.34       -7.29     12.85 o 
  -3   3  15      270.37      236.26     18.55 o 
  -2   3  15      207.74      196.79     17.32 o 
  -1   3  15       32.61       -4.70     11.87 o 
   0   3  15     3841.50     3771.70     89.95 o 
   1   3  15      477.89      465.72     20.78 o 
   2   3  15     1521.53     1525.23     43.69 o 
   3   3  15      449.59      380.00     26.14 o 
   4   3  15       25.79       39.53     27.67 o 
   5   3  15       88.23      134.25     36.91 o 
   6   3  15      244.80      275.84     59.06 o 
   7   3  15        9.60       51.34     39.59 o 
  -8   4  15      255.44      305.73     58.24 o 
  -7   4  15      232.11      243.65     44.53 o 
  -6   4  15       15.63       31.44     21.86 o 
  -5   4  15      588.05      626.58     40.47 o 
  -4   4  15      852.99      915.42     42.48 o 
  -3   4  15      906.43      776.74     34.34 o 
  -2   4  15      555.97      583.75     28.94 o 
  -1   4  15     2341.65     2162.93     57.12 o 
   0   4  15     4887.13     4769.16     92.32 o 
   1   4  15      239.86      246.50     22.93 o 
   2   4  15     1221.14     1268.49     38.05 o 
   3   4  15     1392.37     1409.48     44.41 o 
   4   4  15       72.01       63.17     23.14 o 
   5   4  15        6.38       71.30     43.10 o 
   6   4  15      399.97      430.58     58.56 o 
   7   4  15       51.42       96.94     46.67 o 
  -8   5  15        2.65       14.04     41.61 o 
  -7   5  15      195.70      225.73     46.05 o 
  -6   5  15       47.31       33.38     21.34 o 
  -5   5  15      228.65      158.15     26.86 o 
  -4   5  15        0.63       -2.17     13.65 o 
  -3   5  15       23.81       34.55     15.74 o 
  -2   5  15      790.47      779.82     37.03 o 
  -1   5  15       56.59       29.16      9.09 o 
   0   5  15      414.80      430.11     24.67 o 
   1   5  15        8.33       25.78     22.28 o 
   2   5  15      514.32      476.91     25.89 o 
   3   5  15     1382.57     1219.19     40.71 o 
   4   5  15       35.90      133.55     25.12 o 
   5   5  15      156.48      130.83     36.98 o 
   6   5  15        0.68       18.84     33.66 o 
   7   5  15        2.00      -25.64     39.94 o 
  -8   6  15      194.09      301.83     92.76 o 
  -7   6  15      186.96      254.33     48.69 o 
  -6   6  15      132.14       67.18     24.19 o 
  -5   6  15      216.92      195.93     28.44 o 
  -4   6  15      854.78      849.13     41.51 o 
  -3   6  15      361.33      331.69     27.19 o 
  -2   6  15      487.44      566.26     53.75 o 
  -1   6  15     3942.33     3776.21    119.46 o 
   0   6  15     1336.79     1291.96     47.90 o 
   1   6  15      245.45      237.53     18.30 o 
   2   6  15      936.25      816.33     31.62 o 
   3   6  15     1089.11     1146.22     51.62 o 
   4   6  15      467.38      503.59     38.88 o 
   5   6  15        0.83       18.60     38.89 o 
   6   6  15      240.37      279.20     52.35 o 
   7   6  15      225.88      264.48    106.02 o 
  -7   7  15      254.80      378.48     61.46 o 
  -6   7  15      655.40      678.83     60.16 o 
  -5   7  15      289.78      328.86     33.79 o 
  -4   7  15      294.92      332.32     49.41 o 
  -3   7  15      319.30      304.39     27.70 o 
  -2   7  15     1206.79     1213.37     50.24 o 
  -1   7  15        2.36       -7.03     11.97 o 
   0   7  15       40.66       46.97     26.08 o 
   1   7  15       81.09      135.27     18.91 o 
   2   7  15     1451.69     1449.20     57.80 o 
   3   7  15       22.62       70.71     53.46 o 
   4   7  15      258.80      279.46     45.50 o 
   5   7  15      315.22      442.14     56.15 o 
   6   7  15       80.09       67.49     41.17 o 
  -7   8  15        0.77       38.63     42.17 o 
  -6   8  15        4.86      -27.73     34.75 o 
  -5   8  15      170.97      184.73     54.46 o 
  -4   8  15      913.61      873.32     49.73 o 
  -3   8  15     1243.89     1088.01     54.89 o 
  -2   8  15       28.63       39.01     17.54 o 
  -1   8  15      537.21      591.02     29.25 o 
   0   8  15       32.81       60.14     16.31 o 
   1   8  15      394.42      375.39     27.07 o 
   2   8  15      226.19      265.15     30.20 o 
   3   8  15      187.57      275.36     30.23 o 
   4   8  15       86.25       59.89     32.31 o 
   5   8  15       12.20        6.62     31.85 o 
   6   8  15      103.87      200.12     56.21 o 
  -7   9  15      162.00      200.59     65.88 o 
  -6   9  15      735.73      687.53     71.41 o 
  -5   9  15      217.94      263.36     52.17 o 
  -4   9  15      905.96      798.63     49.27 o 
  -3   9  15     1929.60     2023.00     78.59 o 
  -2   9  15      339.67      376.48     26.49 o 
  -1   9  15        0.39       18.04     21.84 o 
   0   9  15      198.99      203.95     22.27 o 
   1   9  15     1109.92     1154.40     53.42 o 
   2   9  15      825.31      846.21     44.86 o 
   3   9  15        3.51       26.07     26.24 o 
   4   9  15      515.60      587.36     78.20 o 
   5   9  15      534.46      745.44    135.11 o 
   6   9  15       62.09      147.97     52.08 o 
  -6  10  15        7.22      -25.74     66.44 o 
  -5  10  15       18.67       10.50     25.79 o 
  -4  10  15        2.88      155.50     88.71 o 
  -3  10  15      335.06      319.49     46.83 o 
  -2  10  15        6.28       -1.76     17.61 o 
  -1  10  15      276.30      307.82     29.73 o 
   0  10  15      523.93      488.23     32.49 o 
   1  10  15       54.32       46.33     22.23 o 
   2  10  15       55.71       49.35     22.56 o 
   3  10  15      173.65      217.82     44.29 o 
   4  10  15       68.46       68.81     37.74 o 
   5  10  15        6.50       58.07     37.36 o 
  -6  11  15      137.33      115.36     71.59 o 
  -5  11  15      135.23      121.96     50.53 o 
  -4  11  15       69.87      133.72     46.00 o 
  -3  11  15     1071.63      943.04     59.39 o 
  -2  11  15      681.78      718.24     40.62 o 
  -1  11  15       42.13       49.25     20.34 o 
   0  11  15        8.20       31.65     16.51 o 
   1  11  15      511.62      503.40     39.79 o 
   2  11  15       10.13       20.43     26.64 o 
   3  11  15      160.48      158.03     40.26 o 
   4  11  15      319.96      275.55     52.13 o 
   5  11  15      209.52       87.17     48.57 o 
  -6  12  15       95.82       38.98     44.62 o 
  -5  12  15      159.25      202.81     76.11 o 
  -4  12  15      328.51      350.44     75.09 o 
  -3  12  15      387.93      313.85     42.34 o 
  -2  12  15       37.04       33.20     23.22 o 
  -1  12  15      828.26      813.93     46.77 o 
   0  12  15      470.14      536.51     44.83 o 
   1  12  15        6.74       29.51     21.78 o 
   2  12  15      510.40      438.14     53.38 o 
   3  12  15      315.03      376.81     56.60 o 
   4  12  15       54.89       -3.10     37.94 o 
  -5  13  15       16.36       -2.64    106.77 o 
  -4  13  15       37.26       73.76     56.19 o 
  -3  13  15       49.61       83.21     36.99 o 
  -2  13  15        3.05       63.41     32.40 o 
  -1  13  15       66.26       43.11     25.54 o 
   0  13  15      142.71      166.93     33.68 o 
   1  13  15      203.40      294.75     80.06 o 
   2  13  15      139.23      120.62     63.31 o 
   3  13  15        0.09        5.28     28.32 o 
   4  13  15        5.72        0.81     29.31 o 
  -4  14  15      220.26      313.24     72.70 o 
  -3  14  15      136.16      128.36     44.07 o 
  -2  14  15       49.01       55.20     29.08 o 
  -1  14  15      527.15      585.53     66.07 o 
   0  14  15      718.60      805.38     63.80 o 
   1  14  15       44.81       50.52     60.12 o 
   2  14  15      200.84      117.87     46.67 o 
   3  14  15      561.71      552.23     73.20 o 
  -3  15  15       39.08       59.12     65.02 o 
  -2  15  15       25.99       37.30     40.98 o 
  -1  15  15       53.33       29.52     36.46 o 
   0  15  15       12.06      -29.30     52.04 o 
   1  15  15       23.65       60.45     42.74 o 
   2  15  15        0.77       70.92     52.92 o 
  -1  16  15      120.14      151.58    135.94 o 
   0  16  15       86.17      110.45     98.32 o 
  -8   0  16       38.51       13.06     41.33 o 
  -7   0  16      977.31      883.52     99.12 o 
  -6   0  16      338.16      272.03     62.97 o 
  -5   0  16       93.23      101.99     52.22 o 
  -4   0  16        4.64      -15.31     26.51 o 
  -3   0  16     1284.69     1215.81     72.44 o 
  -2   0  16     2202.51     2337.64    111.63 o 
  -1   0  16       67.20       57.88     23.99 o 
   0   0  16      225.82      247.19     23.88 o 
   1   0  16     2865.68     2850.60     80.91 o 
   2   0  16      178.64      217.26     27.38 o 
   3   0  16      172.28      171.55     32.27 o 
   4   0  16      417.60      469.45     85.28 o 
   5   0  16     1038.20     1057.65     74.89 o 
   6   0  16        4.89      -12.60     28.85 o 
   7   0  16       62.47      119.88    100.52 o 
  -8   1  16      173.16      150.33     60.95 o 
  -7   1  16       26.83       37.84     30.81 o 
  -6   1  16      173.69      246.28     42.15 o 
  -5   1  16      166.03      117.25     27.74 o 
  -4   1  16       10.45       41.75     25.55 o 
  -3   1  16      146.86      116.09     26.79 o 
  -2   1  16      183.98      192.01     25.23 o 
  -1   1  16      574.75      586.75     22.32 o 
   0   1  16      309.88      255.28     13.39 o 
   1   1  16        0.55       22.76     13.29 o 
   2   1  16       50.00       53.11     18.16 o 
   3   1  16       24.36       27.56     19.42 o 
   4   1  16       10.64      -22.30     22.30 o 
   5   1  16      526.42      484.70     51.02 o 
   6   1  16      155.38      168.19     35.24 o 
   7   1  16      106.00      149.88    112.53 o 
  -8   2  16        8.46        2.36     34.95 o 
  -7   2  16      355.07      405.86     67.16 o 
  -6   2  16      294.74      354.61     68.68 o 
  -5   2  16      627.29      579.32     36.06 o 
  -4   2  16      749.73      692.25     38.02 o 
  -3   2  16     1356.67     1242.58     39.53 o 
  -2   2  16      855.91      742.42     25.72 o 
  -1   2  16        1.31      -10.79     10.79 o 
   0   2  16     1142.87     1075.67     27.26 o 
   1   2  16      818.94      845.69     28.02 o 
   2   2  16       16.23       60.48     16.87 o 
   3   2  16      140.62      169.97     22.22 o 
   4   2  16     1101.72     1142.47     47.46 o 
   5   2  16      561.09      625.75     41.59 o 
   6   2  16      357.49      391.68     55.53 o 
   7   2  16       62.09      -12.47     77.59 o 
  -8   3  16      100.53       45.74     49.37 o 
  -7   3  16      164.44      169.85     38.86 o 
  -6   3  16      252.78      243.18     31.13 o 
  -5   3  16      185.22      184.21     25.40 o 
  -4   3  16      956.14      868.76     38.39 o 
  -3   3  16     1004.58      992.18     36.67 o 
  -2   3  16       10.69       33.98     12.79 o 
  -1   3  16     1722.84     1741.93     49.60 o 
   0   3  16     6188.51     6084.43    131.35 o 
   1   3  16       24.16       25.06     13.34 o 
   2   3  16     1543.06     1597.85     47.41 o 
   3   3  16     1268.50     1157.05     43.76 o 
   4   3  16       22.23       69.57     19.42 o 
   5   3  16      114.50      104.04     38.38 o 
   6   3  16      165.44      190.91     46.12 o 
   7   3  16        5.91       -4.75     29.95 o 
  -8   4  16        4.41      -29.17     53.57 o 
  -7   4  16        9.72      -10.82     32.10 o 
  -6   4  16      477.01      536.10     42.16 o 
  -5   4  16        1.52       12.82     19.51 o 
  -4   4  16        0.12        6.63     14.89 o 
  -3   4  16       61.41       68.47     16.29 o 
  -2   4  16      557.34      585.13     30.27 o 
  -1   4  16      110.62       54.11     18.18 o 
   0   4  16      261.78      196.99     29.88 o 
   1   4  16      517.46      509.86     27.38 o 
   2   4  16      774.92      749.74     32.04 o 
   3   4  16        2.06       -4.68     15.80 o 
   4   4  16      196.02      201.98     39.22 o 
   5   4  16       62.93       53.38     32.47 o 
   6   4  16       44.73       49.98     53.15 o 
   7   4  16       32.82       32.86     40.12 o 
  -8   5  16      448.43      413.38     77.06 o 
  -7   5  16      200.03      295.40     78.64 o 
  -6   5  16       10.44       61.33     23.61 o 
  -5   5  16      192.33      210.40     27.39 o 
  -4   5  16      612.90      684.37     39.54 o 
  -3   5  16       78.63       89.22     21.87 o 
  -2   5  16     1104.55     1204.17     50.74 o 
  -1   5  16     4956.22     4960.62    109.57 o 
   0   5  16     3055.52     2882.33     60.25 o 
   1   5  16        0.65        8.02     12.29 o 
   2   5  16      523.72      497.34     26.28 o 
   3   5  16     2001.05     1895.77     53.53 o 
   4   5  16       24.02       70.78     30.69 o 
   5   5  16      128.44      195.03     43.63 o 
   6   5  16      369.58      411.25     58.17 o 
  -7   6  16       39.21       52.85     45.56 o 
  -6   6  16      149.66      159.89     31.94 o 
  -5   6  16       60.59       90.66     31.17 o 
  -4   6  16       37.90       80.89     27.60 o 
  -3   6  16      401.26      378.94     31.58 o 
  -2   6  16       22.79        9.35     14.24 o 
  -1   6  16        2.09       38.46     31.45 o 
   0   6  16       18.50       25.47     21.63 o 
   1   6  16      186.77      192.17     18.15 o 
   2   6  16      560.59      502.85     27.05 o 
   3   6  16      116.06      157.12     28.11 o 
   4   6  16      324.20      284.32     32.77 o 
   5   6  16       87.68       97.60     39.72 o 
   6   6  16        2.38       -5.48     28.19 o 
  -7   7  16        4.19       51.04     43.12 o 
  -6   7  16        3.84       15.52     28.24 o 
  -5   7  16      721.37      683.26     45.81 o 
  -4   7  16     1313.15     1259.68     55.48 o 
  -3   7  16      279.41      265.30     40.68 o 
  -2   7  16      103.02      110.39     31.41 o 
  -1   7  16      516.89      405.88     26.12 o 
   0   7  16      197.39      182.54     19.45 o 
   1   7  16      133.05      106.41     27.89 o 
   2   7  16      573.95      564.47     39.99 o 
   3   7  16     1561.55     1586.42     64.58 o 
   4   7  16      209.45      210.55     40.56 o 
   5   7  16       66.31       62.62     34.92 o 
   6   7  16      187.65      255.31     53.52 o 
  -7   8  16      294.93      325.13    106.15 o 
  -6   8  16      693.78      711.55     76.98 o 
  -5   8  16      194.23      121.68     30.24 o 
  -4   8  16      339.23      284.39     34.14 o 
  -3   8  16      153.45      210.97     29.20 o 
  -2   8  16     1114.27     1222.63     54.66 o 
  -1   8  16        3.23        6.43     17.90 o 
   0   8  16        5.98        8.17     12.99 o 
   1   8  16     1621.09     1519.57     50.00 o 
   2   8  16      654.25      725.48     42.89 o 
   3   8  16        3.46       17.65     17.97 o 
   4   8  16      153.86      281.30     44.84 o 
   5   8  16      383.53      545.49     75.02 o 
   6   8  16      192.47      111.12     45.86 o 
  -7   9  16       27.77       58.05     66.70 o 
  -6   9  16       79.13       97.37     42.57 o 
  -5   9  16       17.79       69.13     27.78 o 
  -4   9  16       38.49       48.09     23.88 o 
  -3   9  16      425.90      351.33     39.09 o 
  -2   9  16       39.20        4.34     18.43 o 
  -1   9  16        0.32      -21.23     21.23 o 
   0   9  16      102.00      130.32     19.88 o 
   1   9  16      534.61      489.05     37.62 o 
   2   9  16       65.74      109.60     28.44 o 
   3   9  16        5.47        7.77     25.55 o 
   4   9  16       89.12      168.78     45.03 o 
   5   9  16       13.98      152.18     44.67 o 
  -6  10  16      495.54      367.11     68.81 o 
  -5  10  16      129.05      109.69     40.41 o 
  -4  10  16      971.71      853.00     55.83 o 
  -3  10  16     1002.94     1040.42     57.93 o 
  -2  10  16      187.62      219.16     32.22 o 
  -1  10  16       46.38       63.76     27.05 o 
   0  10  16      465.86      458.26     32.03 o 
   1  10  16      260.53      295.92     32.43 o 
   2  10  16       68.48      118.63     33.76 o 
   3  10  16       18.39       37.35     30.15 o 
   4  10  16      420.42      425.58     56.11 o 
   5  10  16      330.50      345.97     60.82 o 
  -6  11  16        0.26       37.06     55.45 o 
  -5  11  16      119.24      128.44     44.06 o 
  -4  11  16      142.20       62.26     35.35 o 
  -3  11  16      203.15      368.61    133.90 o 
  -2  11  16      122.87      207.00     37.01 o 
  -1  11  16      200.93      232.81     26.57 o 
   0  11  16       20.76       38.51     28.71 o 
   1  11  16       43.37       60.32     24.69 o 
   2  11  16      146.05      190.40     40.97 o 
   3  11  16      137.13      122.20     40.13 o 
   4  11  16       11.20       33.65     33.23 o 
   5  11  16        3.66       32.85     40.69 o 
  -5  12  16       31.06        5.13     36.04 o 
  -4  12  16       78.47       66.03     39.53 o 
  -3  12  16      534.13      504.96     50.46 o 
  -2  12  16      319.30      393.41     44.42 o 
  -1  12  16        0.47       30.84     29.83 o 
   0  12  16        3.14      -11.81     25.11 o 
   1  12  16      573.54      552.02     47.83 o 
   2  12  16      447.88      420.41     54.62 o 
   3  12  16       30.49       -6.01     34.18 o 
   4  12  16       63.99      149.96     77.04 o 
  -5  13  16      225.69      317.08     97.58 o 
  -4  13  16      446.45      432.97    115.47 o 
  -3  13  16      181.49      232.65     49.77 o 
  -2  13  16      134.86      179.30     57.20 o 
  -1  13  16      623.24      686.87     73.83 o 
   0  13  16      639.81      608.91     50.06 o 
   1  13  16        8.49       42.89     34.95 o 
   2  13  16      192.76      215.37     51.38 o 
   3  13  16      481.37      426.14     67.75 o 
  -4  14  16       59.77      155.66     63.17 o 
  -3  14  16        0.19       28.05     35.91 o 
  -2  14  16        0.55       -3.61     29.30 o 
  -1  14  16        4.95       -2.23     27.90 o 
   0  14  16       14.97       -9.66     28.57 o 
   1  14  16       22.37       10.00     28.48 o 
   2  14  16       32.63      102.09     53.32 o 
   3  14  16        0.15       94.20     72.88 o 
  -3  15  16       73.55       73.06     68.34 o 
  -2  15  16        8.27       48.75     54.66 o 
  -1  15  16      182.71      139.40     47.22 o 
   0  15  16      410.49      513.67     75.97 o 
   1  15  16        0.38       -5.63     39.88 o 
  -8   1  17        3.32       48.19     46.57 o 
  -7   1  17      397.08      516.71     75.05 o 
  -6   1  17      370.93      320.30     46.92 o 
  -5   1  17      511.41      465.18     44.31 o 
  -4   1  17       55.21       82.01     24.09 o 
  -3   1  17     4120.44     4020.01    117.69 o 
  -2   1  17     5053.12     5012.90    132.40 o 
  -1   1  17       22.04       28.80     11.31 o 
   0   1  17      378.87      358.75     15.76 o 
   1   1  17     2005.81     1980.63     63.48 o 
   2   1  17      277.26      295.14     22.50 o 
   3   1  17        4.70      -18.80     19.99 o 
   4   1  17      513.64      480.71     35.36 o 
   5   1  17      885.72      900.31     48.70 o 
   6   1  17      279.94      302.59     45.87 o 
   7   1  17        1.95       -2.76     35.34 o 
  -8   2  17      105.15       92.05     69.60 o 
  -7   2  17      627.58      635.91     64.79 o 
  -6   2  17        2.80       41.79     33.09 o 
  -5   2  17      138.85      138.82     31.17 o 
  -4   2  17     2212.32     2210.04     84.54 o 
  -3   2  17      273.66      270.32     32.77 o 
  -2   2  17      137.15       91.05     12.27 o 
  -1   2  17     1513.87     1532.80     55.08 o 
   0   2  17     3105.15     3067.05     87.24 o 
   1   2  17      145.78      322.03     37.84 o 
   2   2  17        2.60       -0.55     10.22 o 
   3   2  17        7.46       31.53     19.75 o 
   4   2  17      225.67      246.69     31.46 o 
   5   2  17        0.06       31.98     30.02 o 
   6   2  17      208.00      240.00     50.37 o 
   7   2  17       82.73       70.29     67.38 o 
  -8   3  17        9.47       28.96     38.40 o 
  -7   3  17       54.02      116.14     42.05 o 
  -6   3  17      761.04      760.14     63.00 o 
  -5   3  17      661.49      615.56     39.42 o 
  -4   3  17       94.81      139.44     32.14 o 
  -3   3  17      402.76      351.70     38.04 o 
  -2   3  17      402.97      422.13     27.63 o 
  -1   3  17        1.00       -5.19     17.55 o 
   0   3  17      753.83      644.51     25.38 o 
   1   3  17      429.68      401.67     22.75 o 
   2   3  17       93.71      149.48     23.75 o 
   3   3  17      252.81      261.07     23.72 o 
   4   3  17      284.60      288.07     29.27 o 
   5   3  17      212.06      273.90     44.16 o 
   6   3  17      326.46      390.50     59.90 o 
   7   3  17        2.75      -43.64     61.15 o 
  -8   4  17      434.88      571.09    115.83 o 
  -7   4  17      543.59      628.33     81.55 o 
  -6   4  17       30.08       42.77     30.52 o 
  -5   4  17      633.12      644.65     41.80 o 
  -4   4  17     1083.02     1073.01     59.32 o 
  -3   4  17       72.37       48.59     18.21 o 
  -2   4  17     1788.10     1733.50     54.04 o 
  -1   4  17     4998.48     4975.14    110.11 o 
   0   4  17     3228.54     2957.66     63.69 o 
   1   4  17      128.52      131.24     15.63 o 
   2   4  17     2295.11     2140.70     58.58 o 
   3   4  17     1084.23     1031.29     41.42 o 
   4   4  17      622.86      683.41     46.86 o 
   5   4  17       59.78      189.85     40.14 o 
   6   4  17      362.05      418.60     63.85 o 
  -8   5  17        2.79       -5.44     38.29 o 
  -7   5  17        9.10       35.19     39.22 o 
  -6   5  17       46.76       37.00     29.47 o 
  -5   5  17        5.70       55.13     25.23 o 
  -4   5  17        0.15       28.10     17.83 o 
  -3   5  17      456.96      456.67     31.58 o 
  -2   5  17       65.53       85.88     18.42 o 
  -1   5  17        2.49       50.95     41.28 o 
   0   5  17      460.01      367.23     23.79 o 
   1   5  17        0.09       -0.87     10.73 o 
   2   5  17       58.68       54.34     21.66 o 
   3   5  17       36.18       93.62     20.82 o 
   4   5  17      404.94      396.15     38.32 o 
   5   5  17       11.94      -20.76     30.24 o 
   6   5  17        5.16       22.37     36.66 o 
  -7   6  17      358.90      382.99     72.68 o 
  -6   6  17       66.23      102.75     29.20 o 
  -5   6  17     1298.37     1167.70     56.67 o 
  -4   6  17     1376.86     1386.56     59.40 o 
  -3   6  17      259.56      248.76     26.37 o 
  -2   6  17        1.92       43.64     19.18 o 
  -1   6  17     1048.16     1058.96     44.68 o 
   0   6  17       60.43       87.06     21.73 o 
   1   6  17       29.60       19.53     22.17 o 
   2   6  17      897.57      784.25     41.39 o 
   3   6  17     1623.40     1658.14     68.70 o 
   4   6  17      106.76      123.80     28.02 o 
   5   6  17        5.43       84.08     43.24 o 
   6   6  17      223.21      288.56     59.41 o 
  -7   7  17      387.21      465.41     88.50 o 
  -6   7  17      519.38      545.42     74.15 o 
  -5   7  17      405.89      422.87     40.04 o 
  -4   7  17       52.07       53.52     28.58 o 
  -3   7  17      251.58      251.37     32.37 o 
  -2   7  17      287.83      357.47     30.23 o 
  -1   7  17      100.24      109.76     24.53 o 
   0   7  17      168.84      147.09     19.42 o 
   1   7  17     2278.97     2286.70    109.99 o 
   2   7  17     1252.88     1195.51     51.53 o 
   3   7  17      154.69      138.74     36.55 o 
   4   7  17      507.10      429.72     60.40 o 
   5   7  17      199.18      211.26     45.63 o 
   6   7  17       52.88       14.27     35.11 o 
  -7   8  17       38.07       95.83     71.59 o 
  -6   8  17       11.29       60.53     86.55 o 
  -5   8  17       94.02      103.18     48.39 o 
  -4   8  17      537.61      503.23     40.12 o 
  -3   8  17       19.38       17.90     17.89 o 
  -2   8  17        2.93       -4.58     22.34 o 
  -1   8  17       58.51       98.54     25.94 o 
   0   8  17      592.52      532.88     52.90 o 
   1   8  17      754.55      720.56     35.09 o 
   2   8  17        3.90       41.73     29.96 o 
   3   8  17      559.63      516.81     41.15 o 
   4   8  17       42.63       21.58     28.77 o 
   5   8  17       43.74       33.68     34.13 o 
   6   8  17       34.51      125.43     81.78 o 
  -6   9  17      341.53      423.20     58.63 o 
  -5   9  17      218.34      274.13     57.11 o 
  -4   9  17      386.01      309.53     36.86 o 
  -3   9  17     1091.20     1131.94     60.92 o 
  -2   9  17     1936.06     2174.69     79.79 o 
  -1   9  17      577.51      645.23     45.15 o 
   0   9  17      125.33      143.72     20.50 o 
   1   9  17       93.90      138.05     29.37 o 
   2   9  17      301.12      294.77     33.97 o 
   3   9  17        0.74      -18.89     27.22 o 
   4   9  17      279.47      311.04     47.56 o 
   5   9  17      400.03      370.20     60.06 o 
  -6  10  17       42.33      -20.23     32.62 o 
  -5  10  17       10.24        4.31     27.88 o 
  -4  10  17        0.69       27.98     27.00 o 
  -3  10  17      104.69       86.40     32.34 o 
  -2  10  17        6.86       14.58     22.08 o 
  -1  10  17      151.65      113.09     26.49 o 
   0  10  17      209.47      230.62     28.73 o 
   1  10  17      134.16      188.34     29.59 o 
   2  10  17       26.89       10.56     19.91 o 
   3  10  17       13.60       -5.51     26.32 o 
   4  10  17        5.60      109.08     49.46 o 
   5  10  17       26.39      -14.81     34.44 o 
  -6  11  17      384.92      479.52    118.17 o 
  -5  11  17      103.38       59.84     38.61 o 
  -4  11  17       62.02       94.14     47.73 o 
  -3  11  17       79.59      140.48     34.25 o 
  -2  11  17      302.50      373.92     47.14 o 
  -1  11  17       31.64       81.89     32.86 o 
   0  11  17       35.35       34.92     34.11 o 
   1  11  17     1416.46     1447.53     68.18 o 
   2  11  17      606.29      604.91     57.72 o 
   3  11  17       11.20       50.75     36.09 o 
   4  11  17      148.65      196.08     53.07 o 
  -5  12  17      203.38      226.78     63.47 o 
  -4  12  17      474.26      384.54     57.74 o 
  -3  12  17      178.79      237.67     42.09 o 
  -2  12  17       26.29       77.42     34.60 o 
  -1  12  17      417.69      451.87     45.69 o 
   0  12  17      187.55      213.81     36.72 o 
   1  12  17        0.20       21.45     22.53 o 
   2  12  17      155.83      199.81     46.25 o 
   3  12  17      423.96      445.84     64.49 o 
   4  12  17       23.26       44.99     64.75 o 
  -4  13  17       27.43       69.23     46.39 o 
  -3  13  17      144.70      164.26     65.18 o 
  -2  13  17       12.55       55.26     35.51 o 
  -1  13  17        2.21       59.68     34.97 o 
   0  13  17      129.99      181.01     53.68 o 
   1  13  17      223.60      280.44     58.21 o 
   2  13  17       38.82       37.26     34.90 o 
   3  13  17       42.45       64.86     46.17 o 
  -3  14  17      209.86      218.27     65.82 o 
  -2  14  17       10.21       85.75     37.66 o 
  -1  14  17      459.40      406.78     99.33 o 
   0  14  17      263.80      233.12     93.59 o 
   1  14  17        5.64       74.57     49.05 o 
   2  14  17      197.25      189.37     69.02 o 
  -2  15  17        5.94       38.10     47.35 o 
  -1  15  17        7.12       -4.24     28.62 o 
   0  15  17        2.24       39.45     47.02 o 
   1  15  17       61.79      108.19     65.31 o 
  -8   0  18        1.68      104.05    118.41 o 
  -7   0  18        4.86       39.65     48.74 o 
  -6   0  18      368.27      553.23     82.41 o 
  -5   0  18       52.13      155.69     49.80 o 
  -4   0  18       61.80       22.97     34.51 o 
  -3   0  18     3572.65     3417.38    159.40 o 
  -2   0  18     2607.83     2593.05    130.62 o 
  -1   0  18      613.08      553.78     88.50 o 
   0   0  18       11.14       87.40     32.91 o 
   1   0  18      997.75      905.08     51.67 o 
   2   0  18      383.16      339.93     34.97 o 
   3   0  18       21.70       47.51     32.23 o 
   4   0  18      918.39      883.55    127.53 o 
   5   0  18     1759.01     1571.50     95.23 o 
   6   0  18      717.17      462.26    128.46 o 
  -8   1  18       20.06      141.73     72.63 o 
  -7   1  18      202.78      245.40     50.63 o 
  -6   1  18      370.02      328.03     46.41 o 
  -5   1  18      206.94      215.88     37.34 o 
  -4   1  18     1149.23     1052.99     61.52 o 
  -3   1  18      365.15      271.78     37.69 o 
  -2   1  18        1.33       27.92     29.50 o 
  -1   1  18      180.84      161.32     23.43 o 
   0   1  18      152.56      129.12     20.90 o 
   1   1  18      208.38      206.65     20.63 o 
   2   1  18      376.23      388.60     26.37 o 
   3   1  18       28.00       21.48     16.79 o 
   4   1  18      126.11      130.37     26.44 o 
   5   1  18       22.72       17.20     23.45 o 
   6   1  18       10.66       32.65     33.93 o 
  -8   2  18       32.95       22.09     43.74 o 
  -7   2  18      156.53      136.37     43.46 o 
  -6   2  18      551.80      651.43     62.31 o 
  -5   2  18      593.06      578.03     52.95 o 
  -4   2  18       48.57       36.62     24.59 o 
  -3   2  18      756.10      774.75     51.06 o 
  -2   2  18     1190.15     1171.03     58.26 o 
  -1   2  18      121.21      112.54     17.17 o 
   0   2  18      105.64      128.40     17.36 o 
   1   2  18     1519.15     1442.17     43.12 o 
   2   2  18      212.56      248.15     24.68 o 
   3   2  18       24.19       15.43     16.18 o 
   4   2  18       49.30      113.99     29.04 o 
   5   2  18      409.71      495.04     49.22 o 
   6   2  18       33.87       47.56     35.65 o 
  -8   3  18      404.29      311.92    118.42 o 
  -7   3  18      532.81      575.53     62.18 o 
  -6   3  18        1.43      -19.46     25.62 o 
  -5   3  18       63.61       98.91     33.55 o 
  -4   3  18       67.34       49.29     25.64 o 
  -3   3  18       17.13       41.10     33.26 o 
  -2   3  18      624.76      557.99     43.37 o 
  -1   3  18     1199.32     1203.34     42.26 o 
   0   3  18     1613.10     1477.38     47.63 o 
   1   3  18      685.84      653.14     35.61 o 
   2   3  18       10.35       17.44     15.51 o 
   3   3  18      539.52      445.05     32.10 o 
   4   3  18      461.26      439.81     35.64 o 
   5   3  18       21.08       42.66     27.45 o 
   6   3  18      175.51      176.23     51.20 o 
  -7   4  18        0.56       18.29     41.00 o 
  -6   4  18       20.37        7.65     30.68 o 
  -5   4  18       30.63       37.13     29.06 o 
  -4   4  18        2.61       -0.12     14.11 o 
  -3   4  18      365.94      359.36     27.08 o 
  -2   4  18      157.80      210.73     25.19 o 
  -1   4  18      149.19      123.82     25.03 o 
   0   4  18      212.35      181.47     24.27 o 
   1   4  18       13.45       16.73     15.82 o 
   2   4  18      369.52      368.19     32.88 o 
   3   4  18       21.83       10.53     15.84 o 
   4   4  18       56.83      110.79     32.36 o 
   5   4  18       12.02       31.28     34.39 o 
   6   4  18        2.61       16.24     36.67 o 
  -7   5  18      211.31      256.00     61.26 o 
  -6   5  18        0.65       24.65     31.28 o 
  -5   5  18      199.44      290.20     32.93 o 
  -4   5  18     1209.12     1254.86     57.96 o 
  -3   5  18      385.41      319.16     27.64 o 
  -2   5  18       11.64       45.27     18.28 o 
  -1   5  18     1364.22     1377.76     53.39 o 
   0   5  18       34.24       47.61     18.38 o 
   1   5  18       48.22       90.06     27.42 o 
   2   5  18      889.73      879.32     42.50 o 
   3   5  18      480.71      456.82     40.36 o 
   4   5  18      499.57      570.75     45.69 o 
   5   5  18        7.65       59.68     46.24 o 
   6   5  18       76.81      167.38     57.82 o 
  -7   6  18        2.70       39.26     45.97 o 
  -6   6  18      168.04      194.83     43.48 o 
  -5   6  18       14.51       54.33     29.07 o 
  -4   6  18       49.91       22.26     24.59 o 
  -3   6  18       51.04       76.45     22.19 o 
  -2   6  18       33.84       41.09     18.40 o 
  -1   6  18       34.60       15.59     17.26 o 
   0   6  18      395.36      369.36     31.75 o 
   1   6  18      296.26      258.42     22.91 o 
   2   6  18      110.27      131.30     18.92 o 
   3   6  18       36.44       37.81     24.75 o 
   4   6  18       57.17       15.26     26.10 o 
   5   6  18      120.34      180.78     47.46 o 
   6   6  18       13.85       68.98     42.99 o 
  -7   7  18        1.99      -23.62     38.54 o 
  -6   7  18       13.62       24.82     37.66 o 
  -5   7  18      309.95      334.76     40.17 o 
  -4   7  18     1108.83     1086.54     55.85 o 
  -3   7  18      152.92      152.57     38.92 o 
  -2   7  18       10.96       44.81     21.86 o 
  -1   7  18      692.74      703.21     43.67 o 
   0   7  18     1455.35     1447.03     56.97 o 
   1   7  18       24.96        3.11     16.99 o 
   2   7  18      357.19      366.62     43.99 o 
   3   7  18     1002.86      963.52     55.70 o 
   4   7  18       10.82       54.47     42.41 o 
   5   7  18       23.42       -3.44     31.12 o 
   6   7  18      123.40      234.73     67.51 o 
  -7   8  18       17.34      125.77     81.64 o 
  -6   8  18      450.42      394.90     65.17 o 
  -5   8  18      398.57      422.34     43.62 o 
  -4   8  18       52.20       74.45     25.78 o 
  -3   8  18       42.38      108.95     44.54 o 
  -2   8  18      743.32      811.56     48.23 o 
  -1   8  18      541.54      563.71     43.00 o 
   0   8  18       97.34       85.58     24.38 o 
   1   8  18      210.17      207.73     22.40 o 
   2   8  18     1198.92     1227.67     59.67 o 
   3   8  18       39.46       16.29     21.76 o 
   4   8  18      345.26      426.55     61.11 o 
   5   8  18      225.87      346.49     62.02 o 
  -6   9  18       74.01       73.75     81.29 o 
  -5   9  18        2.91       23.30     30.90 o 
  -4   9  18       59.29       86.91     29.37 o 
  -3   9  18       16.08       45.93     26.91 o 
  -2   9  18       41.05       55.46     24.91 o 
  -1   9  18        2.16       10.81     19.37 o 
   0   9  18       13.08        5.67     18.43 o 
   1   9  18       59.40       20.42     34.79 o 
   2   9  18        1.43       79.76     26.79 o 
   3   9  18      148.83      105.91     51.63 o 
   4   9  18       19.03       63.98     36.55 o 
   5   9  18        0.44      108.42     86.86 o 
  -6  10  18      394.88      389.69     81.03 o 
  -5  10  18       35.74       63.80     38.87 o 
  -4  10  18        0.45       -1.12     23.73 o 
  -3  10  18      894.51      905.50     61.80 o 
  -2  10  18      927.40      882.25     59.03 o 
  -1  10  18      338.43      344.95     40.87 o 
   0  10  18      350.64      299.41     34.78 o 
   1  10  18     1723.91     1702.77     72.57 o 
   2  10  18      363.45      325.04     40.08 o 
   3  10  18       28.37       -4.82     34.57 o 
   4  10  18      436.66      544.15     66.89 o 
  -5  11  18       76.17       77.78     41.55 o 
  -4  11  18      124.36      176.00     59.59 o 
  -3  11  18        4.28      -23.63     28.26 o 
  -2  11  18      139.32      127.53     33.14 o 
  -1  11  18      273.42      329.15     42.03 o 
   0  11  18      124.86      159.65     79.62 o 
   1  11  18        9.42       48.08     32.17 o 
   2  11  18      114.40      142.49     44.90 o 
   3  11  18      260.12      278.94     54.83 o 
   4  11  18       12.26       34.51     54.88 o 
  -5  12  18        6.37       23.76     56.37 o 
  -4  12  18       15.66       27.17     35.91 o 
  -3  12  18        2.34      100.93     70.89 o 
  -2  12  18      101.78      218.45     41.99 o 
  -1  12  18       77.13       60.30     35.69 o 
   0  12  18      144.32      201.82     42.88 o 
   1  12  18      505.05      594.61     93.56 o 
   2  12  18      278.57      342.04     55.10 o 
   3  12  18        6.83       21.43     32.70 o 
  -4  13  18      460.13      483.58     67.54 o 
  -3  13  18      148.99      104.82     45.44 o 
  -2  13  18       30.23       74.53     69.50 o 
  -1  13  18      408.49      530.28     63.07 o 
   0  13  18      294.61      246.24     48.21 o 
   1  13  18       99.43      197.13     87.08 o 
   2  13  18      168.10      177.26     57.00 o 
   3  13  18       75.21       26.46     44.71 o 
  -3  14  18        0.01      122.35     88.07 o 
  -2  14  18        0.17       28.61     37.06 o 
  -1  14  18        0.03       91.09     58.25 o 
   0  14  18       10.38      -41.29     59.34 o 
   1  14  18        0.43       47.15     45.23 o 
   2  14  18        2.67      -21.25     47.07 o 
  -8   1  19       14.36       -6.52     47.47 o 
  -7   1  19        2.24      -18.87     33.93 o 
  -6   1  19      795.35      894.01     71.28 o 
  -5   1  19      237.22      264.88     43.50 o 
  -4   1  19      334.08      295.88     37.65 o 
  -3   1  19     3364.66     3401.24    118.83 o 
  -2   1  19     1891.14     1848.84     75.32 o 
  -1   1  19       57.55       72.52     23.64 o 
   0   1  19      230.42      238.81     33.07 o 
   1   1  19      725.45      724.00     29.87 o 
   2   1  19      907.25      876.80     39.00 o 
   3   1  19       46.46       32.71     18.97 o 
   4   1  19      843.28      756.12     46.33 o 
   5   1  19     1143.19     1115.42     62.01 o 
   6   1  19      238.57      273.77     71.40 o 
  -8   2  19      177.22      117.13     78.81 o 
  -7   2  19      151.00      181.75     46.60 o 
  -6   2  19      174.01      201.88     43.67 o 
  -5   2  19        2.33        6.87     25.24 o 
  -4   2  19       28.28       85.46     30.51 o 
  -3   2  19      183.43      175.37     34.63 o 
  -2   2  19      706.58      567.97     60.49 o 
  -1   2  19      779.93      816.54     48.10 o 
   0   2  19     1092.63     1013.57     38.29 o 
   1   2  19      131.03      132.58     20.16 o 
   2   2  19      227.41      249.66     23.84 o 
   3   2  19        3.77       25.06     34.58 o 
   4   2  19      238.35      260.65     32.19 o 
   5   2  19        0.95      -13.90     25.34 o 
   6   2  19        2.54       -4.22     29.97 o 
  -7   3  19      121.51      113.94     42.69 o 
  -6   3  19      207.44      251.50     68.29 o 
  -5   3  19      661.31      651.00     66.60 o 
  -4   3  19      519.46      556.62     50.07 o 
  -3   3  19      384.53      457.34     41.89 o 
  -2   3  19      793.56      801.69     49.11 o 
  -1   3  19       84.70      100.29     24.10 o 
   0   3  19      289.70      262.47     24.84 o 
   1   3  19      490.25      495.96     26.68 o 
   2   3  19      121.59      141.60     24.29 o 
   3   3  19      161.70      151.99     24.93 o 
   4   3  19       56.85       37.26     20.19 o 
   5   3  19      107.52       52.75     34.56 o 
   6   3  19       18.32      -19.79     35.43 o 
  -7   4  19      381.58      413.75     77.59 o 
  -6   4  19       62.59       45.33     31.97 o 
  -5   4  19     1416.10     1453.36     82.28 o 
  -4   4  19     1222.07     1187.64     69.43 o 
  -3   4  19      186.89      222.19     39.09 o 
  -2   4  19       35.85       48.62     17.44 o 
  -1   4  19     1521.70     1436.22     52.04 o 
   0   4  19       89.18       74.81     18.38 o 
   1   4  19      133.04      110.26     18.36 o 
   2   4  19      625.31      606.80     31.85 o 
   3   4  19     2208.68     2073.94     86.10 o 
   4   4  19      718.14      609.88     50.41 o 
   5   4  19       11.89       42.42     33.19 o 
   6   4  19      343.80      340.52     64.51 o 
  -7   5  19        3.21       -4.57     43.00 o 
  -6   5  19        1.84       62.77     62.99 o 
  -5   5  19       57.28      139.59     38.20 o 
  -4   5  19        0.61      -18.61     27.95 o 
  -3   5  19       53.33       51.80     23.38 o 
  -2   5  19        5.04        6.77     19.52 o 
  -1   5  19      142.10      134.03     23.58 o 
   0   5  19      234.91      227.74     26.00 o 
   1   5  19      451.47      454.04     26.69 o 
   2   5  19        0.62       -3.73     19.14 o 
   3   5  19      147.90      132.97     27.77 o 
   4   5  19       30.61      129.42     39.64 o 
   5   5  19        0.07       67.92     47.49 o 
   6   5  19        1.18      -20.60     38.48 o 
  -7   6  19      106.75       13.71     56.40 o 
  -6   6  19        1.29      -34.00     34.00 o 
  -5   6  19      627.60      713.99     57.06 o 
  -4   6  19     1114.22     1210.82     58.38 o 
  -3   6  19       27.04       44.13     19.82 o 
  -2   6  19      203.92      270.27     34.33 o 
  -1   6  19     1345.45     1386.21     56.38 o 
   0   6  19     1251.67     1190.10     51.87 o 
   1   6  19       26.44       23.37     13.85 o 
   2   6  19      269.07      281.19     38.61 o 
   3   6  19      314.85      297.61     35.32 o 
   4   6  19      131.28      218.33     59.59 o 
   5   6  19        0.04        4.13     28.99 o 
  -7   7  19        8.64       -4.45     34.49 o 
  -6   7  19      489.53      500.86     74.50 o 
  -5   7  19      170.18      182.49     38.81 o 
  -4   7  19        7.04       65.77     52.36 o 
  -3   7  19       76.94      125.83     32.23 o 
  -2   7  19      823.57      919.35     49.85 o 
  -1   7  19      679.16      696.30     43.85 o 
   0   7  19       58.08      144.36     59.74 o 
   1   7  19      211.65      216.54     22.44 o 
   2   7  19      810.97      795.52     60.18 o 
   3   7  19      140.43      159.22     48.90 o 
   4   7  19      270.06      365.99     52.60 o 
   5   7  19      256.33      320.95     60.15 o 
  -6   8  19        1.14       23.26     37.62 o 
  -5   8  19      168.14      170.12     38.85 o 
  -4   8  19      191.33      181.68     32.78 o 
  -3   8  19        4.35       61.90     27.73 o 
  -2   8  19        0.87      -10.01     20.42 o 
  -1   8  19       29.65       55.26     22.99 o 
   0   8  19      276.82      303.83     33.69 o 
   1   8  19        3.60       26.32     16.57 o 
   2   8  19       97.37      122.29     36.50 o 
   3   8  19       72.51       76.87     37.96 o 
   4   8  19       33.49       68.13     49.89 o 
   5   8  19       12.70       26.71     35.22 o 
  -6   9  19      273.51      157.51     65.21 o 
  -5   9  19      353.11      336.44     60.15 o 
  -4   9  19        7.79       43.90     26.82 o 
  -3   9  19     1380.12     1265.17     70.63 o 
  -2   9  19      835.06      941.91     56.03 o 
  -1   9  19       79.71      187.34     29.30 o 
   0   9  19      757.46      786.12     52.38 o 
   1   9  19     1192.40     1067.37     56.26 o 
   2   9  19      368.77      378.58     40.05 o 
   3   9  19       59.86      100.68     62.35 o 
   4   9  19      189.88      269.02     52.88 o 
   5   9  19       82.00      111.53     62.21 o 
  -6  10  19       79.15      152.94     75.40 o 
  -5  10  19        7.18       45.50     47.88 o 
  -4  10  19        8.62      -11.13     25.33 o 
  -3  10  19       59.42       49.76     33.81 o 
  -2  10  19       20.40       81.49     55.24 o 
  -1  10  19       33.04       32.92     31.77 o 
   0  10  19        9.56       66.01     30.89 o 
   1  10  19       22.52      -19.68     30.10 o 
   2  10  19       35.37       75.12     38.11 o 
   3  10  19       81.41       93.14     63.41 o 
   4  10  19       41.28       32.80     37.15 o 
  -5  11  19      115.33       66.98     52.08 o 
  -4  11  19        7.00        9.66     28.70 o 
  -3  11  19      461.24      436.86     49.00 o 
  -2  11  19      406.91      467.48     49.05 o 
  -1  11  19       72.81       96.98     38.39 o 
   0  11  19      182.23      290.58     46.51 o 
   1  11  19      303.50      470.55     60.96 o 
   2  11  19      240.48      266.19     55.53 o 
   3  11  19        0.48       22.37     34.63 o 
   4  11  19      127.43      139.37     60.76 o 
  -4  12  19      210.96      190.17     50.78 o 
  -3  12  19       73.05       68.06     34.47 o 
  -2  12  19       46.58       78.12     33.15 o 
  -1  12  19      389.64      453.98     57.01 o 
   0  12  19      307.54      320.16     51.55 o 
   1  12  19       48.08      122.20    150.09 o 
   2  12  19       45.84       12.12     36.42 o 
   3  12  19       28.40       41.03     47.42 o 
  -3  13  19        0.67       60.38     50.38 o 
  -2  13  19       32.19       80.84     47.33 o 
  -1  13  19        2.07       -6.32     29.94 o 
   0  13  19       11.94        3.37     26.17 o 
   1  13  19      149.00      187.71     76.14 o 
   2  13  19       94.90        5.29     41.69 o 
  -2  14  19        3.07       65.39     47.28 o 
  -1  14  19      107.15       82.40     45.40 o 
   0  14  19      261.24      378.33     80.50 o 
   1  14  19       13.04       82.36     71.90 o 
  -7   0  20        7.02       -3.24     64.72 o 
  -6   0  20     1017.17      991.72    113.44 o 
  -5   0  20      540.67      544.98     83.10 o 
  -4   0  20        1.62      -35.79     57.12 o 
  -3   0  20      271.19      263.74     48.80 o 
  -2   0  20     3740.18     3858.88    182.40 o 
  -1   0  20      972.56      896.01     74.16 o 
   0   0  20       22.97       46.87     71.22 o 
   1   0  20     1075.25     1026.95     52.30 o 
   2   0  20      630.70      617.72     48.26 o 
   3   0  20       46.75       16.52     33.19 o 
   4   0  20      388.77      316.33     53.43 o 
   5   0  20      949.92     1085.51     92.07 o 
   6   0  20       73.88      113.51     96.84 o 
  -7   1  20       17.02       41.94     41.43 o 
  -6   1  20       72.35       91.65     48.20 o 
  -5   1  20       79.68       59.55     32.83 o 
  -4   1  20      150.83      151.53     33.04 o 
  -3   1  20      248.06      298.36     68.79 o 
  -2   1  20       45.63       19.25     27.25 o 
  -1   1  20      369.64      410.45     37.96 o 
   0   1  20      379.34      322.74     22.22 o 
   1   1  20      155.85      148.02     17.97 o 
   2   1  20        6.83       28.75     18.01 o 
   3   1  20       42.53       43.63     21.56 o 
   4   1  20      110.60      127.59     27.39 o 
   5   1  20       17.21      135.05     46.99 o 
   6   1  20        2.04        7.92     34.27 o 
  -7   2  20        9.17       76.86     44.80 o 
  -6   2  20      246.17      202.97     48.81 o 
  -5   2  20      361.21      381.47     51.72 o 
  -4   2  20      199.10      213.90     34.19 o 
  -3   2  20     1947.53     2034.82     89.66 o 
  -2   2  20     2557.56     2564.20     97.34 o 
  -1   2  20     1413.70     1359.36     64.28 o 
   0   2  20      948.92      950.31     54.27 o 
   1   2  20     1029.04      959.94     33.97 o 
   2   2  20      600.19      636.65     40.06 o 
   3   2  20        6.42       74.04     26.82 o 
   4   2  20      127.08      218.88     36.42 o 
   5   2  20      491.01      516.53     53.56 o 
   6   2  20       85.05      108.47     62.89 o 
  -7   3  20      121.94      175.56     50.43 o 
  -6   3  20       13.56      -10.70     26.67 o 
  -5   3  20      394.47      469.46     54.46 o 
  -4   3  20      764.73      807.10     57.96 o 
  -3   3  20      739.55      724.01     51.33 o 
  -2   3  20        0.70       25.43     27.28 o 
  -1   3  20       40.30       37.26     15.02 o 
   0   3  20      227.82      218.62     25.02 o 
   1   3  20      348.81      341.70     24.30 o 
   2   3  20       88.25      181.39     21.56 o 
   3   3  20     1136.18     1100.28     49.38 o 
   4   3  20      420.93      493.66     47.47 o 
   5   3  20        6.54      -21.79     32.22 o 
   6   3  20       27.34       54.38     49.39 o 
  -7   4  20       62.11       69.08     48.99 o 
  -6   4  20       28.40       43.75     32.93 o 
  -5   4  20      556.47      530.59     55.10 o 
  -4   4  20       49.99       76.93     32.95 o 
  -3   4  20        0.32       22.42     28.06 o 
  -2   4  20        3.58       15.28     21.10 o 
  -1   4  20      215.14      184.56     26.47 o 
   0   4  20      127.78      112.78     21.84 o 
   1   4  20        1.91       22.88     14.75 o 
   2   4  20      223.10      260.11     24.42 o 
   3   4  20      297.73      215.86     30.15 o 
   4   4  20       17.06       40.63     41.69 o 
   5   4  20        4.93       -5.66     39.63 o 
   6   4  20        7.43       30.83     40.95 o 
  -7   5  20      301.64      377.35     97.70 o 
  -6   5  20        4.10       17.14     31.14 o 
  -5   5  20      580.61      606.41     54.59 o 
  -4   5  20      720.76      773.22     57.72 o 
  -3   5  20       87.21      170.27     41.68 o 
  -2   5  20      125.96      190.00     32.19 o 
  -1   5  20     1277.90     1294.99     52.30 o 
   0   5  20     1719.35     1702.70     61.94 o 
   1   5  20      326.06      311.15     24.36 o 
   2   5  20      343.82      340.87     42.48 o 
   3   5  20     1432.12     1337.22     64.34 o 
   4   5  20      243.16      283.44     58.72 o 
   5   5  20        0.03       27.09     33.96 o 
  -7   6  20       19.81       66.22     49.59 o 
  -6   6  20      151.24      120.99     53.40 o 
  -5   6  20      170.02      228.34     43.13 o 
  -4   6  20       26.50       31.71     28.12 o 
  -3   6  20       68.55      138.11     25.05 o 
  -2   6  20      499.35      586.83     39.70 o 
  -1   6  20      374.95      355.38     32.40 o 
   0   6  20      483.34      477.00     41.78 o 
   1   6  20      412.48      408.96     46.55 o 
   2   6  20      181.66      202.21     23.75 o 
   3   6  20        0.55      -12.08     27.37 o 
   4   6  20        9.95       55.24     32.62 o 
   5   6  20       10.47      -20.06     34.10 o 
  -6   7  20        1.22      -49.26     49.26 o 
  -5   7  20      350.86      467.23     61.63 o 
  -4   7  20      495.88      535.48     55.19 o 
  -3   7  20      278.81      253.78     31.98 o 
  -2   7  20        1.12        2.36     18.08 o 
  -1   7  20      222.18      260.48     32.90 o 
   0   7  20      635.59      640.69     44.23 o 
   1   7  20       52.29       49.45     31.02 o 
   2   7  20      188.14      209.09     31.50 o 
   3   7  20      241.71      284.37     48.98 o 
   4   7  20      369.63      281.42     50.04 o 
   5   7  20        0.01       13.70     45.53 o 
  -6   8  20      338.57      329.54     69.39 o 
  -5   8  20      394.57      382.89     52.51 o 
  -4   8  20        3.98        4.59     17.50 o 
  -3   8  20      433.62      528.20     45.12 o 
  -2   8  20      646.05      690.78     79.03 o 
  -1   8  20      664.52      653.37     47.89 o 
   0   8  20      154.13      156.71     30.11 o 
   1   8  20      198.42      286.80     67.19 o 
   2   8  20      545.33      604.72     43.93 o 
   3   8  20        3.69      -32.38     33.25 o 
   4   8  20      187.92      160.38     51.89 o 
   5   8  20      141.29      160.70     51.73 o 
  -6   9  20        9.55      -29.74     39.71 o 
  -5   9  20        2.08       -9.91     34.44 o 
  -4   9  20        8.47       55.60     31.95 o 
  -3   9  20       13.38       41.33     26.62 o 
  -2   9  20        0.07       10.33     29.33 o 
  -1   9  20       28.85       57.14     25.95 o 
   0   9  20       24.21       35.36     26.29 o 
   1   9  20       87.98       16.09     29.29 o 
   2   9  20       72.78       56.43     25.87 o 
   3   9  20       12.12       23.48     49.96 o 
   4   9  20        9.36      -23.76     32.77 o 
  -5  10  20      236.72      243.51     82.13 o 
  -4  10  20       29.12      102.62     52.97 o 
  -3  10  20      522.48      607.99     55.46 o 
  -2  10  20      976.19     1014.21     67.59 o 
  -1  10  20      158.35      170.19     34.04 o 
   0  10  20       97.85      218.87     42.98 o 
   1  10  20     1280.91     1241.96     83.83 o 
   2  10  20      614.13      605.01     71.45 o 
   3  10  20        0.23      -29.11     49.92 o 
   4  10  20      169.04      169.66     66.11 o 
  -5  11  20       99.80       79.36     54.64 o 
  -4  11  20       48.73       43.95     49.93 o 
  -3  11  20       32.16      109.25     36.23 o 
  -2  11  20       13.00       21.30     26.60 o 
  -1  11  20       16.97       31.29     24.37 o 
   0  11  20       34.66       87.49     42.82 o 
   1  11  20        0.13       11.66     24.92 o 
   2  11  20        5.34       -8.62     46.36 o 
   3  11  20        1.05      -13.81     39.79 o 
  -4  12  20       55.96       11.54     41.16 o 
  -3  12  20       25.56       54.34     35.00 o 
  -2  12  20      118.97       94.57     51.55 o 
  -1  12  20       28.53       75.42     44.88 o 
   0  12  20      131.19      131.08     48.80 o 
   1  12  20      400.04      399.19     66.55 o 
   2  12  20      197.06      123.34     69.17 o 
  -3  13  20        3.22      220.23    116.53 o 
  -2  13  20       26.97       46.71     42.71 o 
  -1  13  20      211.66      170.56     64.08 o 
   0  13  20      437.61      491.89    103.36 o 
   1  13  20       46.96       18.38     39.56 o 
  -1  14  20      122.07      124.61     50.62 o 
  -7   1  21       45.80      125.00     49.52 o 
  -6   1  21      467.03      515.49     62.52 o 
  -5   1  21      626.31      661.11     62.14 o 
  -4   1  21       40.01       24.55     28.14 o 
  -3   1  21     1889.48     1770.54     83.83 o 
  -2   1  21     1592.85     1658.88     79.48 o 
  -1   1  21      476.95      501.85     42.66 o 
   0   1  21      293.01      308.27     45.18 o 
   1   1  21      705.22      680.92     38.87 o 
   2   1  21      496.25      515.84     32.04 o 
   3   1  21       53.99       46.24     20.41 o 
   4   1  21      180.46      249.85     33.18 o 
   5   1  21      605.66      680.81     88.75 o 
   6   1  21       29.82      -12.52     50.27 o 
  -7   2  21       25.60       77.49     42.42 o 
  -6   2  21       40.59       24.70     40.34 o 
  -5   2  21      116.39       59.42     39.03 o 
  -4   2  21      151.02      200.12     38.98 o 
  -3   2  21      164.06      163.85     33.07 o 
  -2   2  21       28.56       44.80     39.77 o 
  -1   2  21      119.45       89.62     47.74 o 
   0   2  21       27.08       61.79     16.97 o 
   1   2  21      120.41      152.09     30.95 o 
   2   2  21       99.79      156.36     29.97 o 
   3   2  21      313.26      278.17     30.96 o 
   4   2  21       67.99      115.92     27.82 o 
   5   2  21       27.73       54.08     33.93 o 
  -7   3  21       14.59        6.12     31.27 o 
  -6   3  21      114.86      136.12     46.78 o 
  -5   3  21      165.37      114.38     39.36 o 
  -4   3  21        3.67       31.34     46.52 o 
  -3   3  21       69.36       96.53     29.32 o 
  -2   3  21      147.84      143.39     32.99 o 
  -1   3  21       73.08       34.94     23.78 o 
   0   3  21       18.32       43.92     17.32 o 
   1   3  21       57.72       81.39     22.21 o 
   2   3  21      205.13      262.80     25.52 o 
   3   3  21        4.55       11.23     18.84 o 
   4   3  21       85.59      182.51     58.51 o 
   5   3  21       50.33       92.66     42.01 o 
  -7   4  21      145.60      134.33     57.72 o 
  -6   4  21       26.84      -33.41     33.41 o 
  -5   4  21      439.99      527.46     56.59 o 
  -4   4  21      625.06      730.86     68.47 o 
  -3   4  21      212.86      291.27     39.01 o 
  -2   4  21       79.21      165.95     31.57 o 
  -1   4  21       32.32       74.44     19.21 o 
   0   4  21     1499.73     1439.56     61.61 o 
   1   4  21       38.02       49.64     25.70 o 
   2   4  21        1.49       33.78     18.16 o 
   3   4  21      725.89      671.34     58.62 o 
   4   4  21      564.27      629.39     95.04 o 
   5   4  21       21.44        4.17     28.75 o 
  -7   5  21       36.50      100.91     58.47 o 
  -6   5  21        9.48      -40.25     40.41 o 
  -5   5  21       63.10       86.31     36.55 o 
  -4   5  21       14.83       28.18     50.03 o 
  -3   5  21       49.78       50.30     28.65 o 
  -2   5  21      209.86      188.65     35.50 o 
  -1   5  21        0.20       34.26     27.71 o 
   0   5  21      182.44      175.85     34.31 o 
   1   5  21       24.39       44.83     20.43 o 
   2   5  21      152.51      130.05     21.70 o 
   3   5  21       30.16       17.92     30.55 o 
   4   5  21        5.11       37.39     40.19 o 
   5   5  21        0.08       -3.30     33.30 o 
  -6   6  21        8.10       29.62     58.34 o 
  -5   6  21      443.87      452.86     58.25 o 
  -4   6  21      267.86      364.59     48.46 o 
  -3   6  21      217.45      217.57     42.47 o 
  -2   6  21        1.36       53.04     32.88 o 
  -1   6  21      565.96      560.89     39.91 o 
   0   6  21      196.99      177.56     28.55 o 
   1   6  21        2.10       26.40     32.79 o 
   2   6  21      172.20      192.53     37.35 o 
   3   6  21      795.61      711.56     67.50 o 
   4   6  21      309.28      338.45     49.07 o 
   5   6  21       20.26       98.34     48.63 o 
  -6   7  21      312.96      279.71     71.89 o 
  -5   7  21      366.74      468.60     60.38 o 
  -4   7  21        0.61       46.57     32.23 o 
  -3   7  21      153.02      163.48     40.00 o 
  -2   7  21      192.02      225.76     33.50 o 
  -1   7  21      196.13      203.89     32.07 o 
   0   7  21      118.91      100.50     48.34 o 
   1   7  21      152.59      134.59     26.38 o 
   2   7  21      115.55      118.78     35.26 o 
   3   7  21        3.42        6.58     20.83 o 
   4   7  21        0.82       49.58     36.34 o 
   5   7  21       65.56       75.26     51.06 o 
  -6   8  21       28.79       70.82     53.60 o 
  -5   8  21       27.82       28.54     60.15 o 
  -4   8  21       40.70       61.84     35.90 o 
  -3   8  21       10.99       -5.20     19.66 o 
  -2   8  21       39.43       65.42     26.54 o 
  -1   8  21      237.55      255.58     51.59 o 
   0   8  21      357.06      344.84     37.60 o 
   1   8  21      363.57      312.49     45.35 o 
   2   8  21      103.40      138.43     63.38 o 
   3   8  21       19.03      -15.02     53.44 o 
   4   8  21       45.74       62.15     46.86 o 
  -5   9  21      317.98      423.39     67.50 o 
  -4   9  21        1.04      -20.95     29.68 o 
  -3   9  21      252.15      278.93     40.40 o 
  -2   9  21      805.97      934.44     61.11 o 
  -1   9  21      434.30      455.03     45.26 o 
   0   9  21      124.84      122.10     32.10 o 
   1   9  21     1229.74     1245.95     78.91 o 
   2   9  21      608.26      551.13     57.34 o 
   3   9  21       51.20      152.70     56.69 o 
   4   9  21      164.27      113.41     47.26 o 
  -5  10  21        9.13       42.01     48.40 o 
  -4  10  21       12.12       33.91     32.42 o 
  -3  10  21        5.10       26.79     27.82 o 
  -2  10  21       90.70      138.01     37.97 o 
  -1  10  21        5.00       39.44     30.26 o 
   0  10  21        7.66       -0.12     22.42 o 
   1  10  21        1.37       12.65     31.55 o 
   2  10  21       43.46       22.97     46.60 o 
   3  10  21       19.10       -6.90     38.48 o 
  -4  11  21       24.15      -40.87     40.87 o 
  -3  11  21      372.65      464.28     60.21 o 
  -2  11  21      263.86      394.60     62.39 o 
  -1  11  21       32.56      118.80     41.44 o 
   0  11  21       18.41      114.87     74.63 o 
   1  11  21      289.83      429.46     77.37 o 
   2  11  21      400.50      393.64     75.72 o 
   3  11  21        1.76       61.19     47.20 o 
  -3  12  21      105.76      147.67     68.61 o 
  -2  12  21       14.51       19.00     33.63 o 
  -1  12  21      160.36      130.62     45.30 o 
   0  12  21      383.56      453.19    133.80 o 
   1  12  21       91.09       15.30     43.03 o 
   2  12  21        2.53       24.73     52.36 o 
  -2  13  21       82.54      195.01     50.17 o 
  -1  13  21       50.21      -33.33     39.56 o 
   0  13  21        7.41      181.09     79.42 o 
   1  13  21       70.71      128.60     85.03 o 
  -7   0  22      269.26      349.33    125.64 o 
  -6   0  22      122.78      179.17     83.48 o 
  -5   0  22      299.59      270.02     65.15 o 
  -4   0  22      415.61      351.36     74.17 o 
  -3   0  22     3256.33     3210.22    166.51 o 
  -2   0  22     3249.69     3257.52    178.77 o 
  -1   0  22      767.88      889.75     78.56 o 
   0   0  22      400.51      379.77     82.99 o 
   1   0  22      656.62      774.27    209.24 o 
   2   0  22      402.73      398.10     43.97 o 
   3   0  22      143.39      135.39     48.00 o 
   4   0  22      185.40      183.65     76.74 o 
   5   0  22      346.59      290.91     80.06 o 
  -7   1  22       28.98       53.44     55.66 o 
  -6   1  22        0.98       94.21     50.13 o 
  -5   1  22       69.02       51.07     31.50 o 
  -4   1  22       29.06       19.62     25.79 o 
  -3   1  22      205.41      226.35     37.44 o 
  -2   1  22        1.13       28.88     29.12 o 
  -1   1  22       55.03       63.47     31.25 o 
   0   1  22       71.87       79.53     27.84 o 
   1   1  22       79.33       69.04     19.93 o 
   2   1  22       18.00       64.51     26.77 o 
   3   1  22      183.19      184.41     28.22 o 
   4   1  22        1.56       30.16     24.21 o 
   5   1  22       20.55       44.61     31.94 o 
  -7   2  22       11.77       43.85     45.57 o 
  -6   2  22      730.39      874.89     83.37 o 
  -5   2  22      615.58      656.17     61.43 o 
  -4   2  22      281.36      270.84     43.01 o 
  -3   2  22      135.58      129.30     33.55 o 
  -2   2  22     1049.76      967.50     76.26 o 
  -1   2  22        4.25        2.52     18.42 o 
   0   2  22       59.83       99.79     34.73 o 
   1   2  22      990.82      940.86     46.24 o 
   2   2  22      758.15      734.12     38.19 o 
   3   2  22       64.29       66.96     33.74 o 
   4   2  22      238.75      205.53     43.50 o 
   5   2  22      318.20      442.36     63.44 o 
  -7   3  22      211.89      237.15     67.29 o 
  -6   3  22       11.59       53.40     45.90 o 
  -5   3  22      248.25      188.44     47.70 o 
  -4   3  22      932.31      954.42     72.79 o 
  -3   3  22       63.61      139.60     34.29 o 
  -2   3  22       56.16       93.31     38.22 o 
  -1   3  22       29.57       42.10     25.42 o 
   0   3  22     1347.10     1434.34     72.99 o 
   1   3  22      153.08      159.19     26.22 o 
   2   3  22      108.03      147.31     28.89 o 
   3   3  22      275.94      328.43     32.36 o 
   4   3  22      530.45      481.91     51.83 o 
   5   3  22       28.33       29.61     36.68 o 
  -7   4  22        8.25       15.36     40.53 o 
  -6   4  22       13.31        4.48     29.40 o 
  -5   4  22      324.57      251.72     45.52 o 
  -4   4  22        0.04       45.03     33.48 o 
  -3   4  22       16.89       21.22     28.46 o 
  -2   4  22        7.74       19.59     23.02 o 
  -1   4  22       10.75       37.43     25.39 o 
   0   4  22        1.68      -23.91     23.91 o 
   1   4  22        3.14       35.56     38.40 o 
   2   4  22       19.47       80.80     24.73 o 
   3   4  22       14.98       42.85     41.84 o 
   4   4  22       12.84       51.07     47.05 o 
   5   4  22       35.60       92.79     81.50 o 
  -6   5  22       21.19       73.98     42.37 o 
  -5   5  22      547.08      502.42     63.30 o 
  -4   5  22      393.35      446.58     56.86 o 
  -3   5  22      613.11      505.94     52.76 o 
  -2   5  22       78.42      114.99     38.85 o 
  -1   5  22      318.95      333.30     42.96 o 
   0   5  22     1300.28     1180.02     55.20 o 
   1   5  22       88.85      197.83     29.96 o 
   2   5  22      419.93      331.33     34.75 o 
   3   5  22     1547.80     1370.96     72.95 o 
   4   5  22      376.67      278.66     48.78 o 
   5   5  22       36.75      102.70     47.33 o 
  -6   6  22      162.27      225.44     59.80 o 
  -5   6  22      113.19       95.91     44.69 o 
  -4   6  22       22.28       19.22     49.82 o 
  -3   6  22       42.16      102.37     35.56 o 
  -2   6  22      360.57      317.61     42.23 o 
  -1   6  22        0.35       30.93     22.23 o 
   0   6  22        0.19       -4.77     17.21 o 
   1   6  22      167.45      158.25     27.39 o 
   2   6  22       53.35       45.80     30.06 o 
   3   6  22       69.60      153.05     39.82 o 
   4   6  22        4.28       27.57     37.93 o 
  -6   7  22        1.52       15.90     44.76 o 
  -5   7  22       78.85       59.57     40.16 o 
  -4   7  22      202.45      267.33     49.82 o 
  -3   7  22      129.08      208.04     57.50 o 
  -2   7  22        3.96       19.32     27.23 o 
  -1   7  22      499.95      557.50     69.04 o 
   0   7  22      437.54      431.59     39.16 o 
   1   7  22      434.40      443.15     43.16 o 
   2   7  22        0.49       46.07     40.79 o 
   3   7  22      305.10      324.51     48.93 o 
   4   7  22       13.13       82.19     51.03 o 
  -5   8  22      379.90      494.17     63.14 o 
  -4   8  22        2.62       11.75     44.23 o 
  -3   8  22      342.18      352.19     48.96 o 
  -2   8  22      709.37      704.79     49.35 o 
  -1   8  22      311.38      334.86     39.56 o 
   0   8  22      405.65      447.76     44.63 o 
   1   8  22      509.31      484.01     53.45 o 
   2   8  22       48.07       33.19     30.74 o 
   3   8  22        7.48       69.50     57.58 o 
   4   8  22       35.40      230.48     73.03 o 
  -5   9  22       17.45        2.87     37.20 o 
  -4   9  22        1.12       -7.14     27.10 o 
  -3   9  22        0.97       40.64     32.00 o 
  -2   9  22       62.86       63.65     28.53 o 
  -1   9  22       81.40       72.86     36.66 o 
   0   9  22      118.77      108.93     37.03 o 
   1   9  22       16.24       -4.16     23.74 o 
   2   9  22        0.83       19.42     27.95 o 
   3   9  22       17.58       26.69     43.82 o 
  -4  10  22       16.97       36.82     36.72 o 
  -3  10  22      149.69      216.94     48.30 o 
  -2  10  22     1180.13     1013.25     73.08 o 
  -1  10  22      216.38      388.06     70.97 o 
   0  10  22       84.44      163.95     41.26 o 
   1  10  22      580.72      534.82     62.20 o 
   2  10  22      359.96      318.31     65.31 o 
   3  10  22       63.20        4.85     39.56 o 
  -4  11  22       69.21      161.42     62.63 o 
  -3  11  22        0.71       27.77     34.15 o 
  -2  11  22       35.83        3.53     32.64 o 
  -1  11  22        9.11      101.61     46.64 o 
   0  11  22      196.33      156.74     45.66 o 
   1  11  22        6.14       28.46     43.43 o 
   2  11  22      102.47       82.13     49.76 o 
  -3  12  22      106.62      204.51    111.06 o 
  -2  12  22      172.54      291.79     64.18 o 
  -1  12  22       43.92       15.45     32.39 o 
   0  12  22       23.88       29.92     42.71 o 
   1  12  22      323.96      214.93     94.15 o 
  -7   1  23       13.78       70.14     45.29 o 
  -6   1  23      236.50      267.85     52.42 o 
  -5   1  23      376.01      461.85     55.21 o 
  -4   1  23      109.16      209.89     69.18 o 
  -3   1  23      530.09      582.91     51.59 o 
  -2   1  23     1321.82     1490.35     76.52 o 
  -1   1  23       85.68       68.55     32.55 o 
   0   1  23        2.13       43.69     23.50 o 
   1   1  23     1002.98      910.37     63.34 o 
   2   1  23      621.73      622.22     43.33 o 
   3   1  23      350.53      330.06     36.47 o 
   4   1  23       23.44       23.58     23.66 o 
   5   1  23      173.62      101.01     46.62 o 
  -7   2  23      242.90      274.86     65.55 o 
  -6   2  23        0.84       62.21     77.48 o 
  -5   2  23       43.67       76.76     61.72 o 
  -4   2  23       26.41       75.98     31.85 o 
  -3   2  23       43.70      110.16     60.71 o 
  -2   2  23       32.48       15.51     24.09 o 
  -1   2  23       17.46       32.71     26.61 o 
   0   2  23      440.07      410.21     41.98 o 
   1   2  23      368.93      363.26     42.42 o 
   2   2  23       37.69       22.98     30.08 o 
   3   2  23      233.97      204.19     29.11 o 
   4   2  23       83.75       93.00     35.06 o 
   5   2  23       13.13      129.36     87.35 o 
  -6   3  23      212.72      182.03     52.68 o 
  -5   3  23      290.83      257.26     51.25 o 
  -4   3  23       41.03       34.84     35.99 o 
  -3   3  23        8.80       32.94     26.31 o 
  -2   3  23      115.80       72.58     38.92 o 
  -1   3  23      105.74      156.95     34.35 o 
   0   3  23       17.31       31.91     27.72 o 
   1   3  23       74.71       55.26     37.99 o 
   2   3  23      221.99      238.06     32.69 o 
   3   3  23       68.59       87.85     26.66 o 
   4   3  23      217.34      208.31     42.76 o 
   5   3  23       86.05       38.75     46.32 o 
  -6   4  23       15.84      156.52     46.56 o 
  -5   4  23      197.62      274.33     73.57 o 
  -4   4  23      677.46      692.76     64.81 o 
  -3   4  23      678.07      893.74     65.51 o 
  -2   4  23       42.09       40.77     29.79 o 
  -1   4  23      133.37      141.96     33.37 o 
   0   4  23      510.22      547.47     53.64 o 
   1   4  23      149.28      155.08     27.58 o 
   2   4  23      102.66       99.72     28.13 o 
   3   4  23      430.41      388.21     52.99 o 
   4   4  23      706.31      590.78    110.83 o 
   5   4  23      104.41       83.44     78.38 o 
  -6   5  23        2.98       70.19     75.02 o 
  -5   5  23       47.61       78.06     35.60 o 
  -4   5  23       32.87       32.36     32.11 o 
  -3   5  23        0.86       33.58     29.72 o 
  -2   5  23      113.03      192.87     56.32 o 
  -1   5  23       56.05       65.57     30.69 o 
   0   5  23        4.21        4.01     19.41 o 
   1   5  23      103.99      160.59     43.71 o 
   2   5  23        0.07       15.39     24.16 o 
   3   5  23       54.03       31.06     31.66 o 
   4   5  23        0.12        5.42     32.87 o 
  -6   6  23        1.52      -12.36     40.59 o 
  -5   6  23       72.45       40.82     37.05 o 
  -4   6  23      474.70      479.53     62.00 o 
  -3   6  23      366.55      449.00     57.36 o 
  -2   6  23       42.60       -2.46     23.69 o 
  -1   6  23      517.93      534.85     55.93 o 
   0   6  23      661.73      715.40     48.73 o 
   1   6  23      350.84      369.57     42.72 o 
   2   6  23       14.36      -32.23     32.42 o 
   3   6  23      616.40      551.47     60.52 o 
   4   6  23      181.32      184.86    143.14 o 
  -6   7  23       52.83      119.39    112.10 o 
  -5   7  23      375.21      361.77     58.28 o 
  -4   7  23        8.86       55.05     42.82 o 
  -3   7  23       52.98       99.93     42.40 o 
  -2   7  23      348.66      324.06     52.27 o 
  -1   7  23       77.70      108.73     43.24 o 
   0   7  23      111.53      124.48     32.00 o 
   1   7  23      118.52      194.04     42.08 o 
   2   7  23       53.03       26.54     29.77 o 
   3   7  23       39.74       44.08     42.83 o 
   4   7  23        8.78      116.75     82.47 o 
  -5   8  23        8.10      -66.12     66.12 o 
  -4   8  23       78.35       75.16     41.45 o 
  -3   8  23        3.69       -6.20     28.63 o 
  -2   8  23       48.14       38.27     30.68 o 
  -1   8  23      117.17      123.15     43.94 o 
   0   8  23      206.03      263.04     36.95 o 
   1   8  23       44.22      110.04     44.44 o 
   2   8  23      126.48      138.56     52.26 o 
   3   8  23       75.76       45.32     40.09 o 
  -5   9  23      358.52      353.08     78.25 o 
  -4   9  23       47.78      140.76     63.69 o 
  -3   9  23       92.81      135.85     42.44 o 
  -2   9  23      655.76      693.73     69.03 o 
  -1   9  23      312.27      351.40     43.69 o 
   0   9  23       25.00       37.51     31.55 o 
   1   9  23      579.33      622.00     66.06 o 
   2   9  23      145.48      136.10     54.98 o 
   3   9  23       24.83       84.41     53.00 o 
  -4  10  23       54.54       60.39     51.28 o 
  -3  10  23       34.55       53.91     61.96 o 
  -2  10  23        0.04       25.02     32.80 o 
  -1  10  23        2.07       26.11     30.66 o 
   0  10  23       47.06      125.67     50.21 o 
   1  10  23        2.40       29.98     34.01 o 
   2  10  23        5.49       -0.62     37.17 o 
  -3  11  23      208.06      231.38     50.63 o 
  -2  11  23      520.97      453.84     79.14 o 
  -1  11  23      149.75       71.57     65.46 o 
   0  11  23       39.11        6.36     39.69 o 
   1  11  23      439.56      409.19     78.19 o 
  -2  12  23        7.00      -20.63     36.95 o 
  -1  12  23      225.96      258.50     69.12 o 
   0  12  23      136.46      291.02     84.69 o 
  -6   0  24      606.69      684.77    105.53 o 
  -5   0  24      582.68      582.90     89.09 o 
  -4   0  24       54.90      129.79     55.12 o 
  -3   0  24     1342.58     1258.24    113.23 o 
  -2   0  24     1137.05     1242.99    106.83 o 
  -1   0  24       70.71       64.09     40.28 o 
   0   0  24      157.37       89.15     41.31 o 
   1   0  24     1195.99     1127.58     90.75 o 
   2   0  24     1388.25     1423.83    112.67 o 
   3   0  24      130.51      127.18     42.91 o 
   4   0  24      136.03      166.52     50.58 o 
  -6   1  24        0.05        0.12     34.32 o 
  -5   1  24       24.54       46.24     55.19 o 
  -4   1  24       38.41      117.88     39.65 o 
  -3   1  24       44.48       29.28     35.80 o 
  -2   1  24       85.80       98.96     37.90 o 
  -1   1  24       75.98      101.16     32.34 o 
   0   1  24      307.84      302.37     40.02 o 
   1   1  24      115.35      129.49     36.48 o 
   2   1  24       36.17       93.45     46.39 o 
   3   1  24        6.10      111.90     63.70 o 
   4   1  24       18.61      -21.86     33.67 o 
  -6   2  24      123.62      179.99     55.24 o 
  -5   2  24      245.69      315.95     54.80 o 
  -4   2  24        0.55      -12.07     28.88 o 
  -3   2  24       65.30       97.68     35.96 o 
  -2   2  24      513.37      512.68     56.30 o 
  -1   2  24      230.61      250.29     43.37 o 
   0   2  24       63.67      103.24     35.26 o 
   1   2  24      261.25      317.48     43.78 o 
   2   2  24      359.82      343.68     46.92 o 
   3   2  24       53.39      316.51     96.89 o 
   4   2  24       76.36      147.95     58.63 o 
  -6   3  24        0.36       32.83     54.95 o 
  -5   3  24      104.08      151.47     48.39 o 
  -4   3  24      281.20      345.41     51.58 o 
  -3   3  24      502.98      611.95     71.97 o 
  -2   3  24       18.36       64.49     30.11 o 
  -1   3  24      572.58      569.94     54.61 o 
   0   3  24      384.58      382.33     48.22 o 
   1   3  24       65.76       73.28     33.11 o 
   2   3  24      381.32      365.41     44.56 o 
   3   3  24      169.14      182.05     43.60 o 
   4   3  24      221.66      199.52     51.44 o 
  -6   4  24       68.96      -28.22     37.96 o 
  -5   4  24       23.65       21.84     32.02 o 
  -4   4  24        4.27       -0.24     26.10 o 
  -3   4  24        6.88       44.45     32.01 o 
  -2   4  24        7.07       -5.09     35.70 o 
  -1   4  24      109.37      106.79     35.33 o 
   0   4  24       59.65       15.28     25.79 o 
   1   4  24        1.71      -19.16     27.31 o 
   2   4  24        0.31       16.50     23.64 o 
   3   4  24       13.36       11.03     28.09 o 
   4   4  24        9.62       57.10     42.64 o 
  -6   5  24       13.04       56.69     41.03 o 
  -5   5  24      119.64      160.53     44.90 o 
  -4   5  24     1105.96     1149.31     84.66 o 
  -3   5  24      380.11      424.69     57.63 o 
  -2   5  24      129.46      106.36     36.34 o 
  -1   5  24      336.04      438.59     61.64 o 
   0   5  24      604.66      516.87     54.11 o 
   1   5  24      172.61      254.92     34.75 o 
   2   5  24       33.07       75.75     57.54 o 
   3   5  24      494.26      623.57     63.29 o 
   4   5  24      266.01      280.86     67.45 o 
  -5   6  24       92.70       26.61     37.42 o 
  -4   6  24       52.09       75.29     56.37 o 
  -3   6  24        0.43      -15.87     29.51 o 
  -2   6  24       71.37       36.13     31.78 o 
  -1   6  24        0.62       -4.92     24.39 o 
   0   6  24       71.79       84.93     35.29 o 
   1   6  24       22.33        8.91     19.68 o 
   2   6  24       96.34      166.53     75.34 o 
   3   6  24        0.13       46.08     44.37 o 
   4   6  24       24.16      106.80     56.62 o 
  -5   7  24        4.98       -4.20     28.07 o 
  -4   7  24      206.49      298.02     57.02 o 
  -3   7  24       28.60      123.78    106.09 o 
  -2   7  24        0.02       43.21     33.79 o 
  -1   7  24      285.19      321.03     59.34 o 
   0   7  24      717.82      634.29     84.48 o 
   1   7  24      188.15      208.02     40.61 o 
   2   7  24        0.54       -9.23     25.06 o 
   3   7  24      169.21      255.82     64.33 o 
  -5   8  24      181.58      306.79     67.71 o 
  -4   8  24        3.70        3.28     28.85 o 
  -3   8  24      242.06      240.77     49.43 o 
  -2   8  24      663.13      699.59     68.98 o 
  -1   8  24       18.48      101.53     34.18 o 
   0   8  24       66.78      134.54     48.77 o 
   1   8  24      392.66      464.45     54.45 o 
   2   8  24       26.05       26.98     30.70 o 
   3   8  24       25.32      -34.58     45.24 o 
  -4   9  24       12.64      -13.73     30.85 o 
  -3   9  24        9.31       32.81     32.65 o 
  -2   9  24       76.73       42.76     36.27 o 
  -1   9  24        1.37       60.76     35.03 o 
   0   9  24        0.28       40.19     37.38 o 
   1   9  24        1.73       56.81     44.23 o 
   2   9  24       56.69      108.51     51.91 o 
  -3  10  24      164.99      189.52     80.93 o 
  -2  10  24      474.78      411.17     55.19 o 
  -1  10  24      439.99      529.07     76.43 o 
   0  10  24       26.55       95.82     50.38 o 
   1  10  24      176.70      311.25     94.22 o 
   2  10  24      103.48      100.62     71.50 o 
  -2  11  24       37.78      118.99     87.51 o 
  -1  11  24      152.08      263.06     71.67 o 
   0  11  24       88.35      115.16     57.30 o 
  -6   1  25      483.82      554.03     77.21 o 
  -5   1  25      443.47      456.81     64.31 o 
  -4   1  25       28.79      114.18     42.48 o 
  -3   1  25      112.43      191.85     52.26 o 
  -2   1  25      341.91      319.89     48.72 o 
  -1   1  25      124.88      137.07     37.99 o 
   0   1  25        8.17       25.36     25.90 o 
   1   1  25      439.19      514.25     56.29 o 
   2   1  25      858.58      824.45     68.25 o 
   3   1  25       42.83       41.88     33.11 o 
   4   1  25        8.87       23.47     41.62 o 
  -6   2  25        3.81       30.20     38.39 o 
  -5   2  25       40.13      -19.83     31.75 o 
  -4   2  25      143.22      122.36     44.30 o 
  -3   2  25      125.93      223.80     47.88 o 
  -2   2  25       55.98       20.24     35.96 o 
  -1   2  25      430.80      396.55     46.84 o 
   0   2  25       92.79      119.94     38.06 o 
   1   2  25       35.34       38.07     28.20 o 
   2   2  25       11.50       52.62     32.84 o 
   3   2  25       94.06      135.77     66.09 o 
   4   2  25       73.79      139.55     60.06 o 
  -6   3  25       78.46       91.04     52.62 o 
  -5   3  25       61.51      105.36     44.71 o 
  -4   3  25        0.51       36.10     44.13 o 
  -3   3  25      134.88      226.68     44.29 o 
  -2   3  25      158.21      217.16     40.81 o 
  -1   3  25      485.06      387.17     53.23 o 
   0   3  25       20.47       36.88     27.84 o 
   1   3  25       94.69       69.52     34.10 o 
   2   3  25      184.91      180.64     42.00 o 
   3   3  25      162.34      200.05     55.88 o 
   4   3  25       61.57       48.36     49.46 o 
  -6   4  25       53.71       56.48     42.97 o 
  -5   4  25       58.86      145.87     56.05 o 
  -4   4  25      553.78      620.25     67.20 o 
  -3   4  25      628.69      697.16     67.33 o 
  -2   4  25       22.31       33.49     30.40 o 
  -1   4  25      260.50      386.24     50.87 o 
   0   4  25      450.75      606.44     62.89 o 
   1   4  25      431.58      361.71     51.50 o 
   2   4  25       44.81       92.31     35.57 o 
   3   4  25      232.73      328.65     64.33 o 
   4   4  25      297.46      230.14     89.74 o 
  -5   5  25       16.44       -3.37     29.28 o 
  -4   5  25        0.05        4.35     34.68 o 
  -3   5  25        0.08       71.41     50.14 o 
  -2   5  25       19.20       39.45     29.33 o 
  -1   5  25       29.70       33.54     30.36 o 
   0   5  25       52.30       70.71     34.07 o 
   1   5  25       24.23      187.27    125.93 o 
   2   5  25      124.61       82.60     78.47 o 
   3   5  25       52.95       34.90     41.31 o 
  -5   6  25      173.65      151.09     49.28 o 
  -4   6  25      615.24      632.23     67.95 o 
  -3   6  25      160.96      196.62     60.40 o 
  -2   6  25      125.95      167.29     45.19 o 
  -1   6  25      378.96      462.76     55.53 o 
   0   6  25      988.54     1133.63     81.67 o 
   1   6  25      347.86      403.66     64.69 o 
   2   6  25        4.39       29.56     36.75 o 
   3   6  25      462.03      391.20    101.23 o 
  -5   7  25      116.44      262.37     59.40 o 
  -4   7  25       73.08       22.90     36.44 o 
  -3   7  25      106.18      154.16     91.97 o 
  -2   7  25      167.29      242.47     47.79 o 
  -1   7  25       18.48       19.15     41.72 o 
   0   7  25       37.86      113.48     40.02 o 
   1   7  25       70.47       62.82     46.69 o 
   2   7  25        5.76      -29.82     38.93 o 
   3   7  25       24.27       43.63     55.60 o 
  -4   8  25        3.97       82.62     45.98 o 
  -3   8  25       34.04       32.84     34.70 o 
  -2   8  25       36.34       55.11     36.05 o 
  -1   8  25       28.46       58.04     37.08 o 
   0   8  25       66.39       53.53     41.06 o 
   1   8  25        2.80      148.42     73.06 o 
   2   8  25      163.63      150.09     75.41 o 
  -4   9  25        1.55       -6.27     46.39 o 
  -3   9  25      121.39      106.04     52.58 o 
  -2   9  25      225.49      259.46     52.29 o 
  -1   9  25      182.14      364.11     74.42 o 
   0   9  25        9.19       18.37     37.62 o 
   1   9  25       56.88        5.90     43.57 o 
   2   9  25      164.42      211.07     77.75 o 
  -3  10  25        3.45      140.92     59.51 o 
  -2  10  25        0.07       76.39    146.24 o 
  -1  10  25       80.60      211.48     61.61 o 
   0  10  25        0.43       -1.95     34.61 o 
   1  10  25        0.18       19.06     51.09 o 
  -6   0  26      365.78      615.02    143.79 o 
  -5   0  26      333.51      257.81     75.46 o 
  -4   0  26      245.68      200.01     88.75 o 
  -3   0  26      117.74      247.86     97.57 o 
  -2   0  26      221.56      412.96     79.69 o 
  -1   0  26      905.61      825.98     92.92 o 
   0   0  26       19.51       81.91     52.00 o 
   1   0  26      509.25      528.07     82.75 o 
   2   0  26      747.80      635.17     89.53 o 
   3   0  26       64.75       45.77     65.70 o 
   4   0  26       10.57      -21.33     80.66 o 
  -6   1  26        6.61       25.49     44.55 o 
  -5   1  26       10.26      -48.49     48.49 o 
  -4   1  26        7.97       22.46     33.54 o 
  -3   1  26       30.05       53.35     69.38 o 
  -2   1  26        7.44       36.35     36.89 o 
  -1   1  26      213.41      242.41     47.08 o 
   0   1  26        0.77       38.62     29.60 o 
   1   1  26       35.29      102.63     34.74 o 
   2   1  26       55.39       60.19     37.18 o 
   3   1  26       14.07       84.72     41.17 o 
   4   1  26        4.58       37.96     60.49 o 
  -5   2  26      125.25      177.47     54.17 o 
  -4   2  26        0.59       50.06     43.35 o 
  -3   2  26       28.49       61.83     45.77 o 
  -2   2  26      107.60      213.08     56.76 o 
  -1   2  26      152.12      163.34     40.20 o 
   0   2  26        6.43      -28.54     33.01 o 
   1   2  26      168.82      232.17     55.73 o 
   2   2  26      385.39      262.32     47.56 o 
   3   2  26       65.58       10.26     36.63 o 
  -5   3  26       39.66       19.32     57.54 o 
  -4   3  26      256.00      237.81     48.05 o 
  -3   3  26      612.95      704.53     75.23 o 
  -2   3  26        0.19       38.78     31.89 o 
  -1   3  26      323.10      326.59     49.79 o 
   0   3  26      415.61      447.20     54.69 o 
   1   3  26       74.19      108.84     39.87 o 
   2   3  26       18.12       49.82     54.65 o 
   3   3  26      100.65      179.52     56.85 o 
  -5   4  26        2.05        7.19     31.35 o 
  -4   4  26       14.31      -18.73     33.47 o 
  -3   4  26        9.42      101.16     71.52 o 
  -2   4  26       68.75       60.00     40.04 o 
  -1   4  26       21.62       -8.88     27.69 o 
   0   4  26        0.01      -37.06     37.06 o 
   1   4  26        8.09       40.75     39.99 o 
   2   4  26        0.48        7.03     32.87 o 
   3   4  26       16.18        0.61     57.12 o 
  -5   5  26      121.08       89.62     43.71 o 
  -4   5  26      602.19      513.61     78.80 o 
  -3   5  26      378.66      501.24     83.44 o 
  -2   5  26       30.62       95.13     48.37 o 
  -1   5  26      316.62      377.05     69.32 o 
   0   5  26      663.07      653.69     66.77 o 
   1   5  26      196.41      235.05     47.44 o 
   2   5  26       52.35       94.98     49.72 o 
   3   5  26      270.42      401.56     77.32 o 
  -5   6  26       44.52      167.83    111.42 o 
  -4   6  26        2.97       47.04     41.97 o 
  -3   6  26       25.74      110.13     55.64 o 
  -2   6  26        1.73       42.65     41.72 o 
  -1   6  26        0.78       11.84     51.24 o 
   0   6  26      103.74      104.20     56.44 o 
   1   6  26       57.26      128.86     88.62 o 
   2   6  26       11.14       -4.84     36.56 o 
   3   6  26       15.58      114.73    115.96 o 
  -4   7  26      151.84      158.19     76.56 o 
  -3   7  26      130.69      222.95     60.83 o 
  -2   7  26        9.55       80.51     40.23 o 
  -1   7  26       88.27       92.27     37.67 o 
   0   7  26      235.58      292.37     64.18 o 
   1   7  26       34.15       38.19     42.81 o 
   2   7  26        1.30       16.99     53.55 o 
  -3   8  26       63.23      108.53     69.84 o 
  -2   8  26      158.37      146.06     57.89 o 
  -1   8  26      264.38      309.60     58.77 o 
   0   8  26        0.57       -9.41     35.05 o 
   1   8  26       49.95       16.79     36.96 o 
   2   8  26      238.35      255.95    117.31 o 
  -3   9  26       23.77      116.34     48.44 o 
  -2   9  26        6.70       21.89     34.95 o 
  -1   9  26        0.04        7.13     39.79 o 
   0   9  26       29.39      -35.34     38.95 o 
   1   9  26       23.52      105.14     56.04 o 
  -5   1  27      148.57      347.76     70.67 o 
  -4   1  27       52.71       89.47     38.90 o 
  -3   1  27       11.17       10.03     35.99 o 
  -2   1  27      191.08      286.64     54.30 o 
  -1   1  27      752.96      675.54     61.41 o 
   0   1  27        6.18       -0.64     26.92 o 
   1   1  27      353.73      353.52     51.05 o 
   2   1  27      592.29      538.18     65.37 o 
   3   1  27      117.30      130.38     58.27 o 
  -5   2  27        3.97       62.66     46.02 o 
  -4   2  27      243.39      247.12     48.66 o 
  -3   2  27      211.44      216.83     47.08 o 
  -2   2  27      165.61      185.24     66.67 o 
  -1   2  27      110.98      198.31     45.95 o 
   0   2  27      281.07      317.83     52.80 o 
   1   2  27       68.70      106.69     70.63 o 
   2   2  27        5.24       54.49     40.68 o 
   3   2  27       79.32      157.18     60.18 o 
  -5   3  27       55.17       19.45     36.16 o 
  -4   3  27        6.50       43.92     49.20 o 
  -3   3  27       11.12       85.27     42.02 o 
  -2   3  27       21.62       41.79     67.72 o 
  -1   3  27        6.22       70.84     36.29 o 
   0   3  27       27.58       93.40     39.77 o 
   1   3  27       34.21       44.38     35.26 o 
   2   3  27       82.81      215.96     63.29 o 
   3   3  27        7.37      -34.03     46.13 o 
  -5   4  27       37.26       82.68     44.09 o 
  -4   4  27      235.57      378.49     61.77 o 
  -3   4  27      414.29      427.40     62.08 o 
  -2   4  27       13.97       40.55     43.13 o 
  -1   4  27      331.73      407.54     54.41 o 
   0   4  27      455.01      518.78     63.79 o 
   1   4  27      165.95      197.32     52.47 o 
   2   4  27       10.22       99.81     61.78 o 
   3   4  27       53.53      151.16     65.73 o 
  -4   5  27        7.47       -7.19     30.18 o 
  -3   5  27        4.18       33.83     38.82 o 
  -2   5  27       22.42      102.37     75.48 o 
  -1   5  27       21.84       11.39     29.31 o 
   0   5  27        0.00       24.69     33.99 o 
   1   5  27       14.17        5.81     37.95 o 
   2   5  27        7.40        3.82     38.40 o 
  -4   6  27      283.95      268.07     57.20 o 
  -3   6  27      240.01      273.09     54.17 o 
  -2   6  27       32.92      -20.70     39.48 o 
  -1   6  27       49.29       61.03     35.50 o 
   0   6  27      356.25      429.83     92.67 o 
   1   6  27       61.85       65.03     46.62 o 
   2   6  27        2.64      -12.64     39.32 o 
  -3   7  27       18.82        3.35     45.29 o 
  -2   7  27       89.95      113.92     58.20 o 
  -1   7  27      154.77      184.82     51.37 o 
   0   7  27        5.64       74.91     45.59 o 
   1   7  27        8.61       24.83     51.04 o 
  -3   8  27       95.04      115.03     54.65 o 
  -2   8  27       10.25       54.26     50.06 o 
  -1   8  27       88.94      243.04     70.63 o 
   0   8  27      132.88       42.99     45.85 o 
   1   8  27        9.88       12.74     41.07 o 
  -5   0  28      120.82      162.05    109.34 o 
  -4   0  28      199.02      226.79    101.86 o 
  -3   0  28       54.03       25.37     50.00 o 
  -2   0  28      939.14      991.42    122.71 o 
  -1   0  28      477.53      567.89     97.98 o 
   0   0  28        4.70      -12.73     44.97 o 
   1   0  28      439.15      353.75     74.19 o 
   2   0  28      353.87      445.38    104.93 o 
  -4   1  28       51.02       86.53     53.81 o 
  -3   1  28       22.73       56.98     50.11 o 
  -2   1  28      264.95      318.30     62.92 o 
  -1   1  28        6.94       64.96     70.09 o 
   0   1  28       37.41       43.54     47.35 o 
   1   1  28        0.50        6.11     27.84 o 
   2   1  28        2.31       -1.90     28.44 o 
  -4   2  28       77.25      151.22     58.24 o 
  -3   2  28       34.34       96.95     42.14 o 
  -2   2  28       63.50       44.02     38.01 o 
  -1   2  28      169.25      303.49     54.56 o 
   0   2  28        8.43       10.34     26.56 o 
   1   2  28      117.22      168.06     50.32 o 
   2   2  28      175.33      297.02     56.81 o 
  -4   3  28      128.98      167.31     58.31 o 
  -3   3  28      249.39      287.45     54.11 o 
  -2   3  28       33.17      103.68     42.54 o 
  -1   3  28      197.77      263.59     53.65 o 
   0   3  28      349.28      566.64     79.62 o 
   1   3  28      226.19      189.01     58.10 o 
   2   3  28        1.30        8.37     33.58 o 
  -4   4  28       17.41      111.29     52.07 o 
  -3   4  28       25.77       44.20     41.55 o 
  -2   4  28       54.64      207.02     74.23 o 
  -1   4  28      141.66      267.96     54.68 o 
   0   4  28       18.24      103.08     59.23 o 
   1   4  28        0.10      112.17     70.77 o 
   2   4  28       21.05      126.02     50.64 o 
  -4   5  28      449.65      445.22     86.80 o 
  -3   5  28      635.87      549.90     76.80 o 
  -2   5  28       58.94      124.30     83.37 o 
  -1   5  28      136.21      170.50     50.29 o 
   0   5  28      325.38      493.71     61.45 o 
   1   5  28       73.91      149.52     81.53 o 
  -3   6  28        0.80       -9.88     41.73 o 
  -2   6  28       32.94       74.49     42.16 o 
  -1   6  28      101.43      104.68     52.76 o 
   0   6  28       21.66       21.08     74.77 o 
   1   6  28        0.37       61.69     68.68 o 
  -2   7  28        1.57      105.65     42.27 o 
  -1   7  28       63.24       78.61     77.10 o 
   0   7  28      257.12      385.54     78.87 o 
  -4   1  29      142.86      177.70     60.90 o 
  -3   1  29       19.45       52.91     42.13 o 
  -2   1  29      450.89      571.32     63.89 o 
  -1   1  29      237.79      296.00     52.48 o 
   0   1  29       39.86       78.35     55.46 o 
   1   1  29      142.06      248.72     52.73 o 
   2   1  29      289.96      295.79     59.19 o 
  -4   2  29       22.54       28.97     37.28 o 
  -3   2  29       30.91       82.07     75.65 o 
  -2   2  29        3.93       54.31     43.77 o 
  -1   2  29       31.45       54.56     38.83 o 
   0   2  29      154.18      240.87     84.11 o 
   1   2  29      163.41      212.14     54.45 o 
  -3   3  29        7.68       59.52     40.43 o 
  -2   3  29       61.96       94.69     47.17 o 
  -1   3  29      285.63      380.12     63.20 o 
   0   3  29       28.56        4.46     25.88 o 
   1   3  29       62.66       19.43     34.24 o 
  -3   4  29      267.47      330.75     63.24 o 
  -2   4  29        1.27       21.29     60.37 o 
  -1   4  29      178.15      174.14     50.06 o 
   0   4  29      254.99      278.91     55.77 o 
   1   4  29       91.64       54.12     42.89 o 
  -3   5  29        0.84      -12.62     33.97 o 
  -2   5  29       14.77       50.19     63.32 o 
  -1   5  29        0.39        5.68     31.16 o 
   0   5  29       21.31      133.50     88.15 o 
  -2   6  29       11.00       18.56     41.58 o 
  -1   6  29       16.14       28.35     36.95 o 
   0   6  29      200.48      372.12    119.26 o 
  -3   0  30       51.31       -7.13     45.79 o 
  -2   0  30      234.30      373.46     92.54 o 
  -1   0  30      157.18      137.78     73.84 o 
   0   0  30       21.09       40.96     59.31 o 
   1   0  30       65.37       72.26     66.62 o 
  -3   1  30       37.94       23.84     37.83 o 
  -2   1  30        0.89       37.62     39.26 o 
  -1   1  30       70.48      128.87     50.54 o 
   0   1  30       43.38       -7.80     34.35 o 
   1   1  30        2.05       18.08     49.91 o 
  -3   2  30       44.74       71.25     44.09 o 
  -2   2  30      464.72      611.01     75.36 o 
  -1   2  30      233.32      292.43     60.90 o 
   0   2  30       29.57       95.34     46.21 o 
  -2   3  30       12.46       50.90     39.14 o 
  -1   3  30      104.03      184.22     55.62 o 
   0   3  30      145.23      107.97     48.78 o 
  -2   4  30        0.85       71.62    121.59 o 
  -1   4  30       15.71       -5.93     29.90 o 
                                                 
